# Supplementary material for: Preservation Analysis of Macrophage Gene Coexpression Between Human and Mouse Identifies PARK2 as a Genetically Controlled Master Regulator of Oxidative Phosphorylation in Humans
Source: G3 (Bethesda). 2016 Aug 24;6(10):3361–71. doi: 10.1534/g3.116.033894 (PMC5068955; doi:10.1534/g3.116.033894)
Supplement: Supplemental Material [file supp_g3.116.033894_TableS2.xlsx]

## Sheet: TableS1
Table S2. Gene composition of the 6 identified preserved modules
M19 (n = 131)			M15 (n =160)			M21 (n = 96)			M17 (n = 158)			M23 (n=90)			M22 (n = 91)
Consistent Genes	Non-Consistent Genes		Consistent Genes	Non-Consistent Genes		Consistent Genes	Non-Consistent Genes		Consistent Genes	Non-Consistent Genes		Consistent Genes	Non-Consistent Genes		Consistent Genes	Non-Consistent Genes
n = 122	n = 9		n = 137	n = 23		n = 79	n = 17		n = 130	n = 28		n = 72	n = 18		n = 72	n = 18
AKR1A1	BCAT2		ACTR10	AMMECR1		ACSM3	BTBD3		ACO2	ACOX3		ADAM10	ARMCX3		ANGEL2	ANKRA2
ALG14	C14orf180		ACTR6	ARMC10		ANP32B	CALML4		ACOX1	ALAD		AFF4	BPGM		ANKRD10	ATG5
APOA1BP	EIF4H		ALG5	ATP5S		AUH	DPH5		ADHFE1	AP3B1		AHR	CD46		APBB3	ATP9B
APRT	HIVEP2		ATP1B3	BCLAF1		BTF3	DYM		ALDH1B1	CAPN10		AKAP10	CLIP4		APPBP2	ATXN1
ARPC1A	LST1		ATP5C1	CNOT2		C11orf74	FBXW8		ANG	CCDC120		AP3S1	CR1		ARGLU1	C19orf52
ATP5G2	LTBP3		ATP5F1	DNAJC7		C12orf45	GRIN1		ARL3	CLP1		ATL2	CRTAP		ARHGAP21	CNOT8
ATP5I	SLC13A3		ATP5H	FAM76A		CBX3	LYRM2		ARPC5L	DIAPH1		BECN1	CYB5R4		ARID2	CRBN
ATP5J	SNX17		ATP5L	GCLC		CBY1	MAX		ATG2A	FASTKD1		BMP2K	FIGNL1		BAZ2B	DNAH1
ATP5J2	STYXL1		BCKDHB	LGALS3		CD48	PAX7		ATP5D	GPI		C5orf24	MRE11A		CCDC84	FAR1
BNIP1			BRIX1	MAPKAPK5		CLNS1A	PGRMC2		BTD	HABP4		C9orf72	PPP1R8		CCNL1	LEAP2
BOLA2			C1orf131	METAP2		COMMD6	RPL21		BYSL	IL27RA		CASD1	RAB7L1		CGGBP1	MKLN1
C11orf48			C2orf47	MTCP1		DAP3	RTN2		C16orf80	MAPK6		CCNT2	SEPT6		CHD1	PCBD2
C14orf2			CASP9	MTPN		EEF1B2	SLC30A1		C16orf91	MPP6		CD2AP	STAM2		CHD6	RCN3
C19orf70			CCT4	NARS		EEF1D	VNN1		C1QBP	MRPL9		CDK8	TM6SF1		CNOT6	SDCCAG3
C20orf24			CCT6A	NCBP1		EEF1G	VNN3		CALCRL	NUP155		CLASP2	TRIM37		CRYGS	SLC30A7
CCT3			CDC23	RSRC1		EEF2	ZCCHC7		CAMK1	OXSM		CPEB2	ZC3H14		DFFB	THUMPD1
CHCHD5			CHCHD1	SET		EIF2S3	ZNF277		CCNG2	PAICS		CRK	ZNF230		DIDO1	VPS36
CKLF			CHM	SFPQ		EIF3E			CCT2	RBM28		CSF2RB	PMPCA		DMTF1	WDR36
CLPP			CNIH4	SLC30A9		EIF3F			CDKN2C	RBM39		CTTNBP2NL			DNAJC27	ZBTB33
CLTA			COPS5	SLMAP		EIF3H			CHCHD3	RNASE4		CXCR4			EFR3A
COPE			CSTF2	SPATS2L		EIF3L			CIAPIN1	SDHA		DYRK1A			EIF4A2
COX17			CYB561	SUB1		EIF4B			CKAP4	SH3BGRL3		FAM21C			EIF4G3
COX6A1			DHX36	YWHAB		FXR1			COQ9	TCTA		G3BP2			ELF2
COX6B1			DLD			GLTSCR2			CS	THEM4		GLTPD1			FAM76B
COX6C			DNAJA2			GNB2L1			CTDSP1	THNSL1		GMCL1			FBXO11
COX7A2			DPM1			GNG10			DDX10	TYRO3		HERC4			FNBP4
COX8A			EBAG9			HAUS4			DLAT	UBFD1		HIATL1			FOXJ3
CSNK2B			ENY2			IGBP1			DLST	ZNF259		HIF1A			FOXN2
CYBA			ETF1			INTS12			DYRK3			HPS3			GON4L
DAD1			EXOSC9			LY96			EARS2			IPO5			JMJD1C
DDT			FAM104A			MRPL20			EIF3I			ITPR2			KAT2A
DPM2			FAM98A			MRPL55			EIF4A3			MAML2			KDM5B
DRG1			FH			MYO18A			EIF4G1			MAN1A2			KIAA0907
DYNLL1			FRG1			N4BP2L1			ERMAP			MIA3			LCAT
DYNLRB1			FUBP1			PABPC4			EXOSC4			MORC3			LUC7L
EIF4E2			GADD45GIP1			PFDN5			EXOSC5			NCOR1			MBD6
ELOF1			GBAS			POLR2G			FAM195A			NEK4			MGEA5
EMG1			GFM1			RARS2			FARSA			NFYA			MLLT10
EMP3			GFM2			RBKS			FBXO22			NLN			NAPB
ENDOG			GGH			RPL10A			FERMT3			NR2C1			NFXL1
FAM173A			GLMN			RPL11			FOXO1			OGFRL1			NIN
FIS1			GLRX2			RPL17			GCAT			PARP8			NKTR
GMFG			GOLT1B			RPL18			GGCT			PCF11			NOTCH2
GMPPB			GPAM			RPL22			GOT2			PHF20L1			OGT
HIGD2A			GTPBP4			RPL27			GPATCH4			PIK3C2A			PCBP2
HINT1			HARS2			RPL3			GPN1			PRPF4B			PCMTD1
IDH3G			HIBCH			RPL31			GPRC5B			RBL1			PHIP
IFRD2			HPRT1			RPL35			GRPEL1			RBL2			PIGA
LAGE3			HSPD1			RPL38			GSK3A			RCHY1			PTBP2
LGALS1			ISOC1			RPL4			HNRNPAB			REV3L			RBM5
LRRFIP2			LSM3			RPL5			HSD17B11			RNF146			RFC1
LSM10			MAK16			RPS10			ICT1			RNF8			RNF38
LSM4			METAP1			RPS14			IDH3A			RREB1			RPS6KB1
LSMD1			MGAT2			RPS19			IL1RAP			SEPT10			RSBN1
MAD1L1			MRPL1			RPS20			ILF2			SF3B1			SHPRH
MAD2L2			MRPL15			RPS24			JMJD6			SOS1			SLTM
MEMO1			MRPL16			RPS25			KIAA0020			SOS2			SMAD5
MRPL11			MRPL18			RPS5			KLF3			SSFA2			SON
MRPL23			MRPL19			RPS6			LAP3			TBL1XR1			STAG1
MRPL27			MRPL50			RPS9			LAPTM4B			TIA1			SUZ12
MRPL28			MRPS28			RPSA			LRP8			TIMM17B			TAF1C
MRPL34			MRPS30			SCNM1			LTV1			TMED10			TAF4
MRPL40			MTX2			SEC11A			MCAT			TSTD2			TARDBP
MRPL41			MYC			SRI			MECR			TTC14			THOC1
MRPL43			N6AMT2			SRP14			MICAL2			TUBGCP3			UBR5
MRPL53			NDUFA4			SSR2			MINA			VAPA			USP47
MRPL54			NDUFAB1			ST3GAL3			MKI67IP			WDR26			WASL
MRPS21			NDUFC1			STX8			MRPL12			YTHDF3			XRN1
MRPS23			NDUFV2			SUMO2			MRPL21			ZCCHC8			ZMYM4
MRPS24			NGLY1			SYF2			MRPL24			ZFP36L2			ZNF280C
MRPS33			NOC3L			TOMM20			MRPL39			ZMYND8			ZNF451
NANS			NOL11			TOMM7			MRPL4			ZNF24			ZNF627
NDUFA1			NPTN			TRAPPC5			MRPL46
NDUFA11			PBX2			TRMT5			MRPS15
NDUFA12			PCNA			UBA52			MRPS5
NDUFA13			PDE12			UBXN1			MRPS9
NDUFA9			PHYH			UFC1			NCL
NDUFB11			PIGY			ZFAND1			NME1
NDUFB2			PLAA			ZNRD1			NME2
NDUFB3			PNO1						NOLC1
NDUFB7			POP4						NUPL2
NME6			PPA2						ODC1
NOP10			PPCS						PDSS1
PDRG1			PSMA2						PINK1
PMVK			PSMA4						POLDIP2
POLR2I			PSMC2						POLR2D
POLR2L			PSMD12						POLR3D
POP7			PSMD14						PPAN
PPP1CA			PSMD6						PPAT
PSMB2			PSMD7						PPIH
PSMB3			PSPC1						PPP1R14B
PSMB5			RAD23B						PPP1R7
PSMD13			RANBP1						PREP
PSMD4			RARS						PRMT1
PYCARD			REEP5						PSMD10
RAB8A			RNF14						PSMD11
RAE1			RNGTT						PSMD3
RBX1			RPF1						PSME2
RHEB			RRP15						PWP1
RLF			RSU1						QTRT1
RNH1			SAP30						RIOK2
RPS21			SAR1B						RRP12
SCAND1			SCFD1						RRS1
SDHB			SDHD						RTN4IP1
SEC23B			SEC11C						RUVBL1
SERF2			SLC25A13						RUVBL2
SF3B5			SPPL2A						SEH1L
SHFM1			SRP9						SERTAD1
SNRPB			SSBP1						SLC20A1
SNRPD2			ST7						SLC5A3
SNRPG			STRAP						SNRPD1
STUB1			STRN						SPR
TRAPPC4			TBPL1						SRRD
UBE2H			TBX19						ST6GALNAC5
UBL5			TCEB1						STIP1
UQCRQ			TMEM126A						SURF6
UXT			TRNT1						TEX10
VPS25			TTC27						THOP1
WBSCR22			TXNDC17						TIMP4
WDR61			UAP1						TIPIN
ZNF189			UBE2D2						TLCD1
ZNHIT1			UBE2N						TRAP1
			UCHL5						TRIP6
			UGDH						TTC5
			USO1						TWF2
			VAMP7						UBAC1
			VBP1						UCK2
			VPS26A						UQCRC1
			VRK1						UTP11L
			WDFY1						WDR4
			WDR12
			YAF2
			YIPF1
			YWHAG
			ZBTB8A
			ZC3H15
			ZNF706
