# Supplementary material for: Preservation Analysis of Macrophage Gene Coexpression Between Human and Mouse Identifies PARK2 as a Genetically Controlled Master Regulator of Oxidative Phosphorylation in Humans
Source: G3 (Bethesda). 2016 Aug 24;6(10):3361–71. doi: 10.1534/g3.116.033894 (PMC5068955; doi:10.1534/g3.116.033894)
Supplement: Supplemental Material [file supp_g3.116.033894_TableS3.xlsx]

## Sheet: trans eQTL
Table S3. Main results of the trans eQTL analyses observed in Proteasome genes
SNP_ID	chr_SNP	pos_SNP	Gene	EA	NEA	EAF	Beta	SE	pvalue	Imputation criteria
Gene UBE2D2 - ILMN_16995503 (chr5:139007123-139007172)
rs2247654	9	33384569	AQP7	T	G	0.85835	-0.0934	0.0161	1.180 E-08	0.5618
rs35315823	9	33326563	NFX1	G	C	0.84984	-0.0682	0.0118	1.356 E-08	0.9788
rs3758271	9	33263208	BAG1	T	C	0.85081	-0.0680	0.0118	1.357 E-08	0.98523
rs831273	9	33269671	CHMP5	A	C	0.85082	-0.0680	0.0118	1.365 E-08	0.98504
rs831275	9	33282671	CHMP5	C	T	0.85224	-0.0689	0.0119	1.379 E-08	0.97324
rs1702963	9	33289506	NFX1	T	C	0.84364	-0.0690	0.0121	2.182 E-08	0.90496
rs599279	9	33349701	NFX1	G	C	0.83979	-0.0647	0.0115	3.513 E-08	0.98395
rs831269	9	33272672	CHMP5	G	T	0.83726	-0.0641	0.0115	4.300 E-08	0.96863
