# Supplementary material for: Preservation Analysis of Macrophage Gene Coexpression Between Human and Mouse Identifies PARK2 as a Genetically Controlled Master Regulator of Oxidative Phosphorylation in Humans
Source: G3 (Bethesda). 2016 Aug 24;6(10):3361–71. doi: 10.1534/g3.116.033894 (PMC5068955; doi:10.1534/g3.116.033894)
Supplement: Supplemental Material [file supp_g3.116.033894_TableS4.xlsx]

## Sheet: cis eQTL
Table S4. Main results of the cis eQTL analyses observed in Ribosome genes
SNP_ID	chr_SNP	pos_SNP	EA	NEA	EAF	Beta	SE	pvalue	Imputation criteria
Gene RPS5 - ILMN_1707810 (chr19:54212698-54213698)
rs1010036	19	58907095	C	G	0.59413	0.081	0.0108	3.28886598555548E-13	0.81605
rs13382065	19	58903698	A	G	0.62211	0.078	0.0106	4.58897837535395E-13	0.8841
chr19:58909746:I	19	58909746	R	I	0.59994	0.086	0.0116	5.12403086606095E-13	0.71865
rs12611212	19	58907443	C	G	0.59311	0.081	0.0111	6.37541014974776E-13	0.78296
chr19:58905089:I	19	58905089	R	I	0.60918	0.078	0.0106	6.39375825103637E-13	0.86823
rs8104221	19	58905109	T	G	0.69646	0.083	0.0113	6.44875034521833E-13	0.85004
rs7255491	19	58901394	G	T	0.61681	0.076	0.0104	6.53270512633931E-13	0.92091
rs12460553	19	58903304	C	T	0.61108	0.076	0.0103	6.57393012377958E-13	0.92024
rs12460623	19	58903574	C	G	0.6118	0.076	0.0104	6.74877313202998E-13	0.91578
rs8109932	19	58903466	A	G	0.61361	0.077	0.0104	6.82461165293905E-13	0.90995
rs62116432	19	58901227	C	T	0.61098	0.075	0.0102	6.94292435751131E-13	0.9457
rs2241787	19	58906163	T	C	0.61856	0.079	0.0108	7.37628493968524E-13	0.84337
rs7252333	19	58900747	T	C	0.61023	0.074	0.0102	7.46150403229179E-13	0.95243
rs7250889	19	58900337	C	T	0.61021	0.074	0.0101	7.51660058335897E-13	0.95681
rs73939637	19	58906589	G	A	0.72973	0.093	0.0128	9.5716827479618E-13	0.71391
rs8110182	19	58903699	A	G	0.63146	0.079	0.0108	1.03983317815519E-12	0.85294
rs893179	19	58899056	T	C	0.61264	0.073	0.0100	1.06929160154052E-12	0.98195
rs4584938	19	58899303	C	G	0.69339	0.077	0.0107	1.10034786322433E-12	0.95342
rs1529959	19	58899342	A	G	0.61491	0.073	0.0101	1.22190158654499E-12	0.96945
rs1529958	19	58899466	A	G	0.61366	0.073	0.0101	1.40802802092036E-12	0.97301
rs734379	19	58899182	A	G	0.61338	0.072	0.0100	1.64363861322588E-12	0.99934
rs12608956	19	58914719	C	T	0.69594	0.103	0.0144	1.98744485544275E-12	0.53279
rs731835	19	58898436	T	C	0.70206	0.076	0.0106	2.61526677962504E-12	0.99529
rs7251813	19	58893700	G	A	0.59147	0.072	0.0102	5.49378994442831E-12	0.93092
rs33998635	19	58909377	A	T	0.50564	-0.083	0.0118	5.8893285624365E-12	0.7128
rs8099852	19	58895221	T	C	0.59526	0.071	0.0102	8.12578865355992E-12	0.94033
rs975947	19	58898193	C	T	0.49212	-0.076	0.0109	8.59912735378409E-12	0.84113
rs734380	19	58898963	T	G	0.48665	-0.074	0.0108	1.23497274639844E-11	0.86178
rs3764536	19	58896712	C	T	0.68273	0.073	0.0108	2.4141189078181E-11	0.92
rs12608795	19	58896477	G	A	0.68271	0.073	0.0108	2.41641807801599E-11	0.91989
rs3794974	19	58897652	C	T	0.68563	0.074	0.0108	2.58826735667026E-11	0.90952
chr19:58896438:I	19	58896438	R	I	0.6987	0.077	0.0113	2.68506056023191E-11	0.85678
rs56394914	19	58882740	C	A	0.54431	0.068	0.0102	5.16050962950876E-11	0.91123
rs8106345	19	58888317	A	G	0.54464	0.067	0.0102	8.56203710951047E-11	0.92081
rs12609270	19	58888787	T	C	0.55715	0.070	0.0108	1.52109639468335E-10	0.83913
chr19:58887122:I	19	58887122	R	I	0.57565	0.083	0.0128	1.67630285364959E-10	0.59596
rs6510141	19	58885786	C	G	0.53247	0.063	0.0098	2.23318651267175E-10	0.99377
rs10469313	19	58892510	C	T	0.62424	0.067	0.0105	2.30147367272906E-10	0.92026
chr19:58891392:D	19	58891392	R	D	0.51349	-0.071	0.0110	2.3630826178661E-10	0.83046
rs12611047	19	58889108	G	T	0.62187	0.067	0.0104	3.00918751063237E-10	0.92578
rs7254299	19	58884965	C	T	0.53437	0.062	0.0097	3.27562734530906E-10	0.99978
rs10407096	19	58887170	T	G	0.62036	0.066	0.0104	3.55912537456578E-10	0.93075
rs8106477	19	58888441	A	T	0.62347	0.066	0.0105	3.77670632461569E-10	0.91917
chr19:58896444:I	19	58896444	R	I	0.77856	0.098	0.0154	3.96004679972089E-10	0.58233
chr19:58896443:I	19	58896443	R	I	0.77979	0.098	0.0155	4.25344808719486E-10	0.57833
rs12459340	19	58878484	G	A	0.53181	0.064	0.0101	4.79471286313143E-10	0.92708
rs34602933	19	58886495	A	G	0.65809	0.074	0.0118	6.47410846766121E-10	0.75365
rs6510140	19	58885773	T	C	0.61396	0.063	0.0101	8.40505328968364E-10	0.97464
rs6510139	19	58885702	G	A	0.61394	0.063	0.0101	8.40681910528807E-10	0.9748
chr19:58888846:I	19	58888846	R	I	0.63175	0.071	0.0115	9.64604789710907E-10	0.76506
rs9749456	19	58882192	A	G	0.56045	0.065	0.0105	1.1238957329716E-09	0.86387
rs10460168	19	58886581	A	C	0.58055	0.068	0.0110	1.32775237590744E-09	0.81636
rs11673019	19	58877060	C	T	0.55912	-0.069	0.0112	1.39211180350153E-09	0.78926
chr19:58913639:D	19	58913639	R	D	0.49618	-0.076	0.0123	1.40706653989662E-09	0.6661
rs4801581	19	58913312	T	C	0.52816	-0.078	0.0129	1.96221635300006E-09	0.61181
rs4801582	19	58913444	G	T	0.58726	0.077	0.0131	5.52511058367405E-09	0.6215
rs7256964	19	58882186	C	T	0.63094	0.063	0.0106	5.68649556555669E-09	0.89579
rs3764531	19	58929305	G	C	0.57522	0.062	0.0106	9.22006399739183E-09	0.89079
rs7248357	19	58916898	T	C	0.55419	-0.080	0.0137	9.51869582958526E-09	0.5613
rs4801583	19	58918405	A	G	0.48691	-0.064	0.0112	1.49295749597782E-08	0.82102
chr19:58913637:D	19	58913637	R	D	0.6114	-0.083	0.0145	1.53354265673791E-08	0.50263
rs35394955	19	58954859	C	T	0.65348	0.064	0.0114	2.72582023883647E-08	0.85033
rs35713506	19	58954919	C	T	0.65348	0.064	0.0114	2.7557673960965E-08	0.8504
rs7409473	19	58939165	A	G	0.48711	-0.055	0.0101	4.87003516018049E-08	0.9936
rs7408188	19	58939389	T	G	0.48712	-0.055	0.0101	4.87120795185956E-08	0.9938
rs1465789	19	58946056	G	A	0.48729	-0.055	0.0100	4.87208302300954E-08	1
rs1051500	19	58944402	A	G	0.48725	-0.055	0.0100	4.88021025487343E-08	0.99938
Gene RPS9 - ILMN_1707810 (chr19:50013585 - 50013634 )
rs166252	19	54701720	C	T	0.64344	-0.106	0.015	1.13716763937333E-11	0.55986
chr19:54704233:I	19	54704233	R	I	0.62388	0.0785	0.011	2.35278411170897E-11	0.94432
rs35740980	19	54713254	C	A	0.62409	0.0783	0.011	4.16716478398648E-11	0.92749
rs34262439	19	54713150	G	A	0.62206	0.0778	0.011	4.2394258665632E-11	0.93682
rs3889084	19	54709882	C	T	0.62337	0.0760	0.011	4.52511577623026E-11	0.98186
rs3889085	19	54709930	C	A	0.62335	0.0760	0.011	4.52649038800978E-11	0.98125
rs12983496	19	54709379	G	A	0.62347	0.0759	0.011	4.62170071853732E-11	0.9843
rs12982851	19	54709377	A	G	0.62348	0.0759	0.011	4.63009479294731E-11	0.98461
rs12983262	19	54709298	G	C	0.62355	0.0758	0.011	4.68988698028355E-11	0.98596
rs12984659	19	54709243	T	C	0.62368	0.0757	0.011	4.82873974653273E-11	0.98657
chr19:54709222:I	19	54709222	R	I	0.62373	0.0757	0.011	4.89548988499962E-11	0.98682
chr19:54708705:D	19	54708705	R	D	0.62439	0.0754	0.011	5.54073554927985E-11	0.98927
rs17305332	19	54708665	T	C	0.62442	0.0754	0.011	5.58154506960382E-11	0.9894
rs35955135	19	54708399	G	A	0.62463	0.0753	0.011	5.85213743275634E-11	0.99048
rs62133061	19	54701848	A	T	0.67403	0.0908	0.013	6.55950987906445E-11	0.72128
rs34629529	19	54701846	G	A	0.67596	0.0913	0.013	6.59774777338688E-11	0.7147
chr19:54701848:I	19	54701848	R	I	0.69387	0.0959	0.014	7.13991230976982E-11	0.66701
chr19:54709376:D	19	54709376	R	D	0.69496	0.0922	0.013	7.25753515496901E-11	0.72289
chr19:54700779:I	19	54700779	R	I	0.63076	0.0843	0.012	7.35357309106539E-11	0.78705
rs34172242	19	54700668	T	C	0.63115	0.0844	0.012	7.47684863017257E-11	0.78424
chr19:54707647:D	19	54707647	R	D	0.63215	0.0764	0.011	8.02355487668506E-11	0.96166
rs2304524	19	54705340	C	G	0.62608	0.0749	0.011	8.30968903687664E-11	0.98805
rs36102336	19	54708250	G	A	0.62613	0.0745	0.011	8.36034637132449E-11	0.99884
rs34924761	19	54708158	A	G	0.62709	0.0746	0.011	8.52889778001846E-11	0.99533
rs12978577	19	54717624	T	A	0.69952	0.1024	0.015	8.61020203101242E-11	0.58063
rs34868797	19	54708156	C	T	0.62825	0.0748	0.011	8.70299073789267E-11	0.99096
rs34812946	19	54708077	T	C	0.62632	0.0744	0.011	8.72610184319483E-11	0.99997
rs12973461	19	54707954	C	T	0.62637	0.0744	0.011	8.83740689978597E-11	1
rs158366	19	54705317	C	G	0.62721	0.0747	0.011	8.89780949442758E-11	0.99225
rs17305311	19	54705641	T	C	0.62643	0.0743	0.011	8.96099998570184E-11	1
rs67627137	19	54705912	C	G	0.62643	0.0743	0.011	8.96099998570184E-11	1
rs67776059	19	54706042	C	T	0.62642	0.0743	0.011	8.96099998570184E-11	1
rs67832260	19	54706088	C	T	0.62642	0.0743	0.011	8.96099998570184E-11	1
rs68051412	19	54706104	G	A	0.62642	0.0743	0.011	8.96099998570184E-11	1
rs67724353	19	54706127	C	A	0.62642	0.0743	0.011	8.96099998570184E-11	1
rs34797979	19	54706157	G	A	0.62642	0.0743	0.011	8.96099998570184E-11	1
rs17239552	19	54706279	T	A	0.62642	0.0743	0.011	8.96099998570184E-11	1
rs17239559	19	54706422	T	C	0.62642	0.0743	0.011	8.96099998570184E-11	1
rs17239566	19	54706443	A	C	0.62642	0.0743	0.011	8.96099998570184E-11	1
rs11084315	19	54706680	C	A	0.62642	0.0743	0.011	8.96099998570184E-11	1
rs11084316	19	54706772	A	C	0.62642	0.0743	0.011	8.96099998570184E-11	1
rs11084317	19	54706827	A	T	0.62642	0.0743	0.011	8.96099998570184E-11	1
rs11084318	19	54706990	T	C	0.62642	0.0743	0.011	8.96099998570184E-11	1
rs3852885	19	54707562	C	T	0.62643	0.0743	0.011	8.96099998570184E-11	1
rs3852886	19	54707576	C	T	0.62643	0.0743	0.011	8.96099998570184E-11	1
rs3852887	19	54707588	G	A	0.62643	0.0743	0.011	8.96099998570184E-11	1
rs3865475	19	54707822	T	C	0.62643	0.0743	0.011	8.96099998570184E-11	1
rs17305304	19	54705588	A	G	0.6264	0.0744	0.011	8.98733402143214E-11	0.99947
rs3810232	19	54704760	A	C	0.62599	0.0750	0.011	9.5272235204288E-11	0.97959
chr19:54702344:D	19	54702344	R	D	0.64042	0.0803	0.012	9.989241287088E-11	0.86256
chr19:54702345:D	19	54702345	R	D	0.64043	0.0803	0.012	1.00005272408387E-10	0.86305
rs71365431	19	54705928	T	C	0.62354	0.0742	0.011	1.15257476887166E-10	0.98849
rs12985875	19	54718154	T	G	0.66623	0.0920	0.014	1.90688125966234E-10	0.66255
rs34587409	19	54707359	G	A	0.6222	0.0731	0.011	2.30481804902031E-10	0.98391
rs3745409	19	54712584	C	G	0.91249	-0.159	0.028	2.09356734088663E-08	0.50532
Gene RPL10 - ILMN_2154566 (chr6:35330516 - 35331516 )
rs2395626	6	35422754	T	G	0.5345	-0.062	0.008	7.28710308890112E-13	0.99977
rs13214239	6	35425416	G	A	0.53524	-0.062	0.008	1.08066435899832E-12	0.9969
rs2076172	6	35436925	T	C	0.54812	-0.062	0.008	1.11623834741871E-12	0.97416
rs10947550	6	35428782	A	G	0.54443	-0.062	0.008	1.16987211633459E-12	0.97719
rs12525930	6	35439932	C	T	0.54769	-0.061	0.008	1.55870565333894E-12	0.98822
chr6:35444349:D	6	35444349	D	R	0.53218	-0.062	0.008	1.59649059275661E-12	0.96034
rs10214770	6	35417791	G	A	0.5589	-0.062	0.008	1.7655421364414E-12	0.99192
rs6907678	6	35418954	C	T	0.59044	-0.063	0.008	3.2677642864376E-12	0.9789
rs7758978	6	35418442	G	C	0.57922	-0.062	0.008	3.95307468933067E-12	0.98965
rs2076170	6	35443573	G	T	0.56155	-0.061	0.008	5.04194758194285E-12	1
rs3800378	6	35411091	A	G	0.60945	-0.062	0.008	1.125597315735E-11	0.98168
rs4713862	6	35407787	A	G	0.60511	-0.062	0.008	1.18735395331375E-11	0.97369
rs12212952	6	35407374	G	C	0.6087	-0.061	0.008	1.19621081301256E-11	0.98481
chr6:35410328:I	6	35410328	R	I	0.51855	0.0749	0.011	1.29878851997507E-10	0.57604
rs11755391	6	35420967	A	G	0.59285	-0.055	0.008	3.98520657260778E-10	0.99639
rs2395625	6	35405461	C	G	0.6438	-0.059	0.009	4.81906283668938E-10	0.95507
rs9470029	6	35420628	C	A	0.61087	-0.055	0.008	7.30812936596107E-10	0.98184
rs4713860	6	35406903	G	A	0.69575	-0.057	0.009	5.66743774430054E-09	0.97687
rs2894401	6	35408959	G	A	0.69692	-0.055	0.009	8.64941893389774E-09	1
chr6:35408632:D	6	35408632	D	R	0.65561	-0.056	0.009	1.09340203118332E-08	0.89507
rs10947548	6	35420923	T	C	0.6372	-0.052	0.008	1.12296878164672E-08	0.98508
rs4713864	6	35416039	A	C	0.661	-0.054	0.009	1.24950041840453E-08	0.96393
rs9462085	6	35404437	A	G	0.71488	-0.056	0.009	1.60267255925169E-08	0.99066
rs3800377	6	35424188	G	A	0.627	-0.050	0.008	1.97098312330159E-08	0.99724
rs760782	6	35448189	C	T	0.65287	-0.051	0.009	2.10547947970533E-08	0.99968
rs1016146	6	35445516	G	A	0.65267	-0.052	0.009	2.13535616974166E-08	0.99836
rs4713868	6	35424268	G	A	0.65111	-0.051	0.009	3.21325477163367E-08	0.99938
rs4713867	6	35423662	C	A	0.65107	-0.051	0.009	3.24755851129107E-08	0.9998
rs7757405	6	35423489	G	A	0.65105	-0.051	0.009	3.27399343933512E-08	1
Gene RPS20 - ILMN_1701596 (chr8:56986685 - 56987685)
chr8:57004275	8	57004275	T	C	0.9548	0.3405	0.019	1.14074466831391E-53	0.98473
rs7001633	8	57006227	C	T	0.95471	0.3419	0.019	1.14506726922528E-53	0.97588
chr8:56997939	8	56997939	T	C	0.95488	0.3386	0.019	1.15517304146534E-53	0.99557
chr8:57007284	8	57007284	T	G	0.9547	0.3421	0.019	1.16684882583668E-53	0.97464
rs6474044	8	57010019	C	T	0.9547	0.3425	0.019	1.20904886048902E-53	0.97187
rs735828	8	56995378	A	G	0.95492	0.3380	0.019	1.21732630518205E-53	0.99924
rs735827	8	56995320	A	G	0.95492	0.3380	0.019	1.21976572479424E-53	0.99914
rs6999823	8	57011129	C	T	0.95473	0.3427	0.019	1.22076784806475E-53	0.96978
rs7002274	8	57014659	A	G	0.95487	0.3440	0.020	1.31108303103679E-53	0.96003
rs16920313	8	56992561	T	G	0.95497	0.3386	0.019	1.45529181358354E-53	0.99386
chr8:56999986:D	8	56999986	R	D	0.94997	0.3332	0.019	1.72536849703489E-53	0.9253
chr8:56986948	8	56986948	T	C	0.95407	0.3398	0.019	2.36757663809012E-53	0.96239
rs16920312	8	56987454	C	T	0.9551	0.3393	0.019	2.73355675811525E-53	0.98651
chr8:57008525:I	8	57008525	R	I	0.95538	0.3467	0.020	2.80728210936383E-53	0.96015
rs16920311	8	56987305	C	G	0.95511	0.3393	0.019	3.11080896457943E-53	0.98584
rs7825808	8	56998131	G	A	0.95298	0.3383	0.019	3.26842741778579E-53	0.95448
chr8:56986883	8	56986883	G	C	0.95515	0.3392	0.019	3.86541094714211E-53	0.98489
rs9942765	8	56983097	C	T	0.95511	0.3396	0.019	5.70238267253021E-53	0.98046
chr8:56979907	8	56979907	T	C	0.95509	0.3397	0.019	7.90839781906166E-53	0.97786
chr8:56979895	8	56979895	A	G	0.95509	0.3397	0.019	7.96364307656216E-53	0.97784
rs6474038	8	56977623	C	T	0.95508	0.3397	0.020	8.97049987024078E-53	0.97719
chr8:56973220	8	56973220	G	A	0.95506	0.3395	0.020	1.49322654297539E-52	0.97506
chr8:57014012:I	8	57014012	R	I	0.95204	0.3398	0.020	1.60187647563833E-52	0.9143
chr8:56971875	8	56971875	C	T	0.95506	0.3394	0.020	1.63172378981246E-52	0.97474
chr8:56969794	8	56969794	T	C	0.95505	0.3391	0.020	2.46292635505854E-52	0.97374
rs7000518	8	56968861	G	C	0.95505	0.3391	0.020	2.63797069049055E-52	0.97363
chr8:56968151	8	56968151	T	C	0.95504	0.3386	0.020	4.15048153778643E-52	0.97309
rs6474037	8	56966870	T	A	0.95504	0.3382	0.020	6.08097844352931E-52	0.97293
chr8:56998254:D	8	56998254	R	D	0.95539	0.3393	0.020	8.37224124390796E-52	0.97304
rs12114479	8	57004056	C	T	0.95433	0.3401	0.020	9.0908778391085E-52	0.94295
chr8:57005634	8	57005634	C	A	0.9559	0.3417	0.020	1.00087524673023E-51	0.96985
chr8:57007028	8	57007028	T	A	0.95589	0.3420	0.020	1.00183689278643E-51	0.96844
chr8:57003083	8	57003083	C	G	0.95599	0.3400	0.020	1.00204876576482E-51	0.98003
rs7005347	8	57003429	A	C	0.95599	0.3400	0.020	1.0056541669308E-51	0.97989
chr8:57004546:I	8	57004546	R	I	0.95597	0.3404	0.020	1.00709582497027E-51	0.97763
chr8:57007119:D	8	57007119	R	D	0.95588	0.3420	0.020	1.00825249530777E-51	0.96826
chr8:57007945	8	57007945	T	A	0.95588	0.3422	0.020	1.01131528125184E-51	0.96727
chr8:57008471	8	57008471	T	C	0.95587	0.3422	0.020	1.01291835177367E-51	0.96686
rs6999671	8	56998480	G	A	0.95604	0.3390	0.020	1.01414639603907E-51	0.98585
rs12115029	8	57004035	G	A	0.95598	0.3402	0.020	1.01474394188554E-51	0.97879
chr8:57001317	8	57001317	C	T	0.95601	0.3397	0.020	1.01900690489374E-51	0.98213
chr8:57001234:D	8	57001234	R	D	0.95601	0.3396	0.020	1.02077967126011E-51	0.9822
chr8:57001224:D	8	57001224	R	D	0.95601	0.3396	0.020	1.02129417660926E-51	0.98227
chr8:56997571	8	56997571	G	T	0.95606	0.3384	0.020	1.04288567111972E-51	0.9896
chr8:56995904	8	56995904	C	T	0.95608	0.3379	0.020	1.05774219351214E-51	0.99223
rs16920326	8	56995782	G	A	0.95608	0.3379	0.020	1.06114390607815E-51	0.99246
chr8:56996397	8	56996397	C	A	0.95608	0.3380	0.020	1.06159433680819E-51	0.9914
rs16920359	8	57011706	A	G	0.95589	0.3428	0.020	1.0622773383188E-51	0.96349
chr8:57011145	8	57011145	A	G	0.95589	0.3427	0.020	1.06484705738944E-51	0.96388
chr8:56996727	8	56996727	G	A	0.95607	0.3381	0.020	1.06539929423121E-51	0.99095
chr8:57012544:I	8	57012544	R	I	0.95592	0.3433	0.020	1.07923532864389E-51	0.96061
chr8:56995348	8	56995348	G	A	0.95609	0.3378	0.020	1.09202604685039E-51	0.99261
chr8:57013160	8	57013160	A	T	0.95592	0.3434	0.020	1.09451072406665E-51	0.9599
chr8:57013192	8	57013192	G	A	0.95592	0.3434	0.020	1.09517173890212E-51	0.95984
chr8:57013974:D	8	57013974	R	D	0.95593	0.3435	0.020	1.11031063587718E-51	0.95891
chr8:57017985	8	57017985	C	G	0.95598	0.3444	0.020	1.1749523171435E-51	0.95422
chr8:56993827	8	56993827	A	G	0.95613	0.3377	0.020	1.67073815981868E-51	0.99044
chr8:57022812	8	57022812	A	G	0.95295	0.3426	0.020	1.71528643649508E-51	0.89605
rs16920315	8	56993068	G	A	0.95613	0.3377	0.020	1.72340299500938E-51	0.99031
chr8:56992600	8	56992600	C	T	0.95614	0.3376	0.020	1.81428510636651E-51	0.99012
chr8:57018992	8	57018992	G	A	0.95277	0.3416	0.020	1.94321777382742E-51	0.89821
chr8:57018972	8	57018972	A	G	0.95277	0.3415	0.020	1.95636369064145E-51	0.89825
chr8:56991342	8	56991342	C	T	0.95615	0.3376	0.020	1.99981658189789E-51	0.9898
chr8:56989577:I	8	56989577	R	I	0.95617	0.3375	0.020	2.38586433604187E-51	0.98925
chr8:56989178	8	56989178	C	T	0.95617	0.3374	0.020	2.48300032221037E-51	0.98915
rs9720649	8	57016186	T	C	0.94808	0.3315	0.019	3.32857667371503E-51	0.86461
rs16920400	8	57037777	G	A	0.95434	0.3581	0.021	5.84402354600914E-51	0.83916
chr8:56987240	8	56987240	C	G	0.95628	0.3364	0.020	8.31274107202395E-51	0.98815
chr8:56971641	8	56971641	C	T	0.95267	0.3265	0.019	9.99307626786278E-51	0.93691
chr8:56986758	8	56986758	T	C	0.9563	0.3360	0.020	1.19392975582704E-50	0.98838
rs28420596	8	56986110	G	T	0.95629	0.3360	0.020	1.22552773020594E-50	0.98796
rs6995641	8	57042909	T	G	0.95471	0.3618	0.021	1.22663249897695E-50	0.82417
chr8:57044026	8	57044026	C	T	0.95475	0.3623	0.021	1.31272339209764E-50	0.82244
chr8:57044104	8	57044104	C	A	0.95476	0.3624	0.021	1.36439388297386E-50	0.82195
chr8:56981959	8	56981959	G	A	0.95614	0.3358	0.020	1.68164330940769E-50	0.98411
rs6991660	8	57046476	G	A	0.95486	0.3634	0.022	1.72906003345718E-50	0.81805
chr8:56980642:I	8	56980642	R	I	0.95612	0.3358	0.020	1.75041662732404E-50	0.98367
chr8:56980644:I	8	56980644	R	I	0.95612	0.3358	0.020	1.76813526941237E-50	0.98369
chr8:57046992	8	57046992	T	C	0.95489	0.3637	0.022	1.80439744712018E-50	0.81685
chr8:57047251	8	57047251	A	G	0.95491	0.3639	0.022	1.85310342780861E-50	0.81614
chr8:56979377	8	56979377	G	A	0.95609	0.3357	0.020	1.94593285575902E-50	0.98294
chr8:56978627	8	56978627	G	A	0.95608	0.3357	0.020	1.98204630217913E-50	0.98273
chr8:56977844	8	56977844	C	T	0.95607	0.3356	0.020	2.02098513572743E-50	0.9826
chr8:56976556	8	56976556	G	A	0.95606	0.3356	0.020	2.10296047185756E-50	0.98239
chr8:56975979	8	56975979	T	C	0.95605	0.3356	0.020	2.16161047178946E-50	0.98215
chr8:56975920	8	56975920	G	A	0.95605	0.3356	0.020	2.17870175061822E-50	0.98211
chr8:56975822:D	8	56975822	R	D	0.95605	0.3356	0.020	2.18410413847399E-50	0.98209
chr8:56974795	8	56974795	T	C	0.95603	0.3355	0.020	2.25845889261538E-50	0.98186
chr8:56973629	8	56973629	T	C	0.956	0.3354	0.020	2.52462006917757E-50	0.98118
rs4304304	8	57051259	G	T	0.95517	0.3664	0.022	3.60226838374051E-50	0.80629
chr8:56970161	8	56970161	T	A	0.9559	0.3349	0.020	3.66039076202672E-50	0.97981
chr8:57051771	8	57051771	G	A	0.9511	0.3672	0.022	4.50238990097975E-50	0.73996
chr8:56966188	8	56966188	A	C	0.95578	0.3340	0.020	6.31928331365522E-50	0.97907
chr8:56964924	8	56964924	T	C	0.95577	0.3339	0.020	6.67511568529103E-50	0.97907
chr8:56964219	8	56964219	A	G	0.95576	0.3338	0.020	6.91846179499335E-50	0.97907
chr8:56910455	8	56910455	A	G	0.95552	0.3288	0.020	7.53229699675874E-50	0.99094
chr8:56962092:D	8	56962092	R	D	0.95573	0.3335	0.020	8.30769889158387E-50	0.97916
chr8:56958023	8	56958023	C	T	0.9557	0.3331	0.020	1.03455328762173E-49	0.9794
rs16920269	8	56956457	G	A	0.95568	0.3329	0.020	1.11063104418272E-49	0.97951
chr8:57026569	8	57026569	G	A	0.95412	0.3435	0.021	1.2615464266685E-49	0.89019
rs55969078	8	57025762	G	T	0.95411	0.3434	0.021	1.26764114451618E-49	0.89034
rs16920208	8	56924870	C	T	0.95545	0.3294	0.020	1.27921386422076E-49	0.98292
chr8:57024778	8	57024778	C	T	0.95409	0.3432	0.021	1.30928443444287E-49	0.89057
rs16920378	8	57028748	C	G	0.95428	0.3455	0.021	1.3293154597292E-49	0.88261
chr8:57030943	8	57030943	C	G	0.95436	0.3466	0.021	1.3887573261745E-49	0.87858
chr8:57023454	8	57023454	G	C	0.95399	0.3425	0.020	1.4319440751591E-49	0.89181
chr8:57021832	8	57021832	T	G	0.95394	0.3422	0.020	1.51603088270595E-49	0.89245
chr8:57033593	8	57033593	T	C	0.95444	0.3477	0.021	1.56154669154567E-49	0.87388
chr8:57020217	8	57020217	G	A	0.95389	0.3417	0.020	1.62805978321977E-49	0.89325
chr8:57020154	8	57020154	T	C	0.95389	0.3417	0.020	1.6307294839057E-49	0.89328
chr8:57019405	8	57019405	C	G	0.95385	0.3414	0.020	1.66811294038408E-49	0.89389
chr8:56976414	8	56976414	C	T	0.9578	0.3399	0.020	1.72138207160681E-49	0.95777
chr8:57018043	8	57018043	G	A	0.94097	0.3290	0.020	1.78057891740359E-49	0.77826
chr8:56950966	8	56950966	C	T	0.95559	0.3315	0.020	2.26213940463309E-49	0.98121
chr8:56950330	8	56950330	G	A	0.95559	0.3314	0.020	2.36825928407011E-49	0.98136
rs6988731	8	56898858	T	A	0.95163	0.3177	0.019	2.37572764699094E-49	0.97508
chr8:56948132	8	56948132	C	T	0.95556	0.3308	0.020	3.092256021838E-49	0.98221
chr8:56944441	8	56944441	G	A	0.95553	0.3301	0.020	4.47069699242743E-49	0.98357
chr8:56943323	8	56943323	T	A	0.95551	0.3296	0.020	5.68972272398949E-49	0.98463
rs16920176	8	56899136	T	C	0.95299	0.3171	0.019	6.28315842300394E-49	1
chr8:56941329:I	8	56941329	R	I	0.95519	0.3295	0.020	6.5228731421869E-49	0.9779
rs16920186	8	56900718	T	C	0.95299	0.3171	0.019	6.5897386281718E-49	1
rs7826509	8	56904759	G	A	0.95301	0.3173	0.019	7.58093965758206E-49	0.99916
chr8:57041347:D	8	57041347	R	D	0.9556	0.3612	0.022	7.89980184710806E-49	0.82282
rs6474036	8	56907950	C	T	0.95302	0.3173	0.019	8.80024531441201E-49	0.99805
chr8:56928456	8	56928456	A	G	0.9557	0.3300	0.020	9.64129508425157E-49	0.97802
rs7004280	8	56894350	G	C	0.95618	0.3280	0.020	1.34244466147411E-48	0.9854
chr8:57048716	8	57048716	T	C	0.95592	0.3644	0.022	1.56381756605802E-48	0.81038
chr8:56930684	8	56930684	G	A	0.95575	0.3298	0.020	1.58743745723832E-48	0.9789
chr8:57049164	8	57049164	G	A	0.95593	0.3645	0.022	1.62557870394504E-48	0.8098
chr8:56913340	8	56913340	A	G	0.95613	0.3279	0.020	1.6605905611036E-48	0.98898
chr8:57049826	8	57049826	A	T	0.95597	0.3649	0.022	1.72424299097011E-48	0.80864
chr8:57004537:I	8	57004537	R	I	0.95725	0.3528	0.021	1.95808776474315E-48	0.86282
rs58096764	8	56924764	C	T	0.95295	0.3179	0.019	2.10688352519397E-48	0.98818
chr8:56937637	8	56937637	G	A	0.95583	0.3296	0.020	2.17472886552085E-48	0.98267
chr8:56933601	8	56933601	C	T	0.9558	0.3294	0.020	2.61300466597384E-48	0.98018
chr8:57052110	8	57052110	A	G	0.95657	0.3702	0.023	8.5880610904111E-48	0.78701
chr8:56929699	8	56929699	C	T	0.9562	0.3284	0.020	1.57830852117419E-47	0.98003
chr8:56934329	8	56934329	C	T	0.9562	0.3281	0.020	2.24198621219101E-47	0.98199
rs4637796	8	56933785	G	C	0.95333	0.3190	0.020	2.68775432622103E-47	0.98153
chr8:56885992	8	56885992	A	C	0.957	0.3263	0.020	3.872721909517E-47	0.98611
rs12114560	8	56874488	C	T	0.95641	0.3222	0.020	4.28806824870899E-47	0.99368
chr8:56999430	8	56999430	T	C	0.96043	0.3459	0.021	5.79964602655354E-47	0.97397
chr8:56882870	8	56882870	A	C	0.957	0.3250	0.020	6.19553740193876E-47	0.98939
chr8:56879146	8	56879146	C	T	0.95701	0.3238	0.020	1.35953781278922E-46	0.99056
rs9720660	8	57016363	T	C	0.96266	0.3427	0.023	4.94509280505557E-41	0.90843
rs7007287	8	57055054	G	A	0.96267	0.3714	0.025	1.29572941180103E-40	0.78029
rs7839010	8	56872584	T	C	0.96134	0.3206	0.022	1.57847965045112E-40	0.99642
rs73590319	8	56870352	A	G	0.96126	0.3195	0.022	3.13821636732061E-40	0.99384
chr8:56869519	8	56869519	T	G	0.9612	0.3191	0.022	4.07908669810563E-40	0.99206
rs16922484	8	56869323	C	T	0.9612	0.3191	0.022	4.29199900220904E-40	0.99165
chr8:56989713	8	56989713	C	T	0.96603	0.3456	0.024	5.43614369476138E-40	0.96293
rs7815149	8	56867873	T	C	0.9612	0.3188	0.022	7.94099159853459E-40	0.98812
chr8:57014014:I	8	57014014	R	I	0.96899	0.3665	0.026	8.9266046670605E-39	0.89543
chr8:56989704:I	8	56989704	R	I	0.96708	0.3482	0.025	3.8223754992938E-37	0.88702
chr8:56964219:I	8	56964219	R	I	0.8914	0.2367	0.018	2.58144992555289E-34	0.60444
chr8:56995879:I	8	56995879	R	I	0.96081	0.2920	0.023	1.58248444689299E-32	0.94292
rs2227980	8	56866452	G	A	0.96589	0.3102	0.024	3.78164660397831E-32	0.98217
chr8:56866310:D	8	56866310	R	D	0.96591	0.3099	0.024	4.37549488950916E-32	0.98273
rs16922472	8	56865877	A	T	0.96601	0.3079	0.024	1.1132896645554E-31	0.98632
chr8:57020061	8	57020061	G	A	0.97342	0.3512	0.028	8.1296755332112E-31	0.90442
chr8:56994860	8	56994860	C	T	0.97326	0.3453	0.028	8.38654114201775E-31	0.92416
rs73590305	8	56863651	A	G	0.96626	0.3019	0.024	1.38468286956754E-30	0.99741
rs11985083	8	56852861	C	G	0.96668	0.3031	0.025	6.69408291259286E-30	0.98213
chr8:56864313:I	8	56864313	R	I	0.96681	0.3023	0.025	7.47685462131915E-30	0.99323
chr8:56864156	8	56864156	G	C	0.96683	0.3017	0.025	9.5112038371106E-30	0.99438
rs16922471	8	56863873	A	G	0.96686	0.3009	0.025	1.33023532709657E-29	0.99595
rs57986222	8	56863773	A	G	0.96687	0.3007	0.025	1.4386281456596E-29	0.99634
chr8:56863635	8	56863635	C	T	0.9669	0.2998	0.025	2.00768369441253E-29	0.99797
rs16922464	8	56861742	G	A	0.96693	0.2990	0.025	2.87549305695937E-29	0.99909
rs16922466	8	56861922	G	A	0.96693	0.2990	0.025	2.88566743125157E-29	0.99915
chr8:56861986	8	56861986	G	A	0.96693	0.2990	0.025	2.90009618268711E-29	0.99918
chr8:56862349	8	56862349	A	G	0.96693	0.2989	0.025	2.94177178369505E-29	0.99932
chr8:56862517	8	56862517	G	A	0.96693	0.2989	0.025	2.95226536306477E-29	0.99937
rs7812431	8	56862636	A	G	0.96693	0.2989	0.025	2.97939014981934E-29	0.99946
rs16922470	8	56863487	C	T	0.96694	0.2988	0.025	3.03699945525021E-29	1
rs56745122	8	56865933	T	G	0.96347	0.2914	0.024	3.93417812635851E-29	0.96682
chr8:57055659	8	57055659	C	A	0.97307	0.3798	0.032	1.02304926167498E-28	0.71964
chr8:57055988	8	57055988	A	G	0.97308	0.3799	0.032	1.05864192358957E-28	0.71944
chr8:57057068	8	57057068	A	G	0.97336	0.3790	0.032	5.58881477261518E-28	0.71227
rs4641033	8	56995675	C	T	0.92247	0.1952	0.016	7.20910679274137E-28	0.99936
chr8:57061391	8	57061391	G	T	0.97348	0.3782	0.032	1.16605072266948E-27	0.71007
chr8:57061853	8	57061853	T	C	0.97349	0.3781	0.032	1.24818200790547E-27	0.7099
rs7015703	8	57062909	A	C	0.9735	0.3780	0.032	1.34564761497433E-27	0.7097
rs6983012	8	57063876	A	T	0.97352	0.3779	0.032	1.53508388562332E-27	0.70932
chr8:57064526	8	57064526	C	T	0.97354	0.3777	0.033	1.7700287725017E-27	0.709
chr8:57064565	8	57064565	T	C	0.97355	0.3777	0.033	1.79819094579344E-27	0.70896
rs73594237	8	57064720	C	G	0.97355	0.3777	0.033	1.82768476576946E-27	0.7089
rs58041926	8	57065318	C	T	0.97359	0.3774	0.033	2.37523778982066E-27	0.70832
rs73594247	8	57067801	C	A	0.97363	0.3770	0.033	3.06404521459328E-27	0.70783
rs60309891	8	57068540	G	A	0.97364	0.3769	0.033	3.24705685696226E-27	0.7077
chr8:57070726:I	8	57070726	R	I	0.97366	0.3767	0.033	3.63308096953313E-27	0.70748
rs7827315	8	57071336	T	C	0.97366	0.3767	0.033	3.79967160587657E-27	0.70741
rs73594263	8	57071621	C	G	0.97367	0.3766	0.033	3.92892178372887E-27	0.70735
rs73594266	8	57073799	T	G	0.9737	0.3764	0.033	4.72322067852782E-27	0.70705
rs73594268	8	57076105	T	C	0.97374	0.3759	0.033	6.39917078407981E-27	0.70662
chr8:57076157	8	57076157	C	T	0.97374	0.3758	0.033	6.59689005034446E-27	0.70659
rs73594272	8	57077524	T	C	0.97376	0.3757	0.033	7.37823532098202E-27	0.70643
rs73594274	8	57077577	G	A	0.97376	0.3756	0.033	7.44824735454623E-27	0.70642
rs73594276	8	57081766	G	A	0.97389	0.3741	0.033	1.7955129712189E-26	0.70561
rs73594278	8	57083265	A	C	0.97392	0.3737	0.033	2.2203603760086E-26	0.70551
chr8:57071756:I	8	57071756	R	I	0.97297	0.3686	0.032	2.23129891540064E-26	0.69934
rs73594280	8	57085363	C	A	0.97396	0.3732	0.033	2.87165268340614E-26	0.70541
rs73594282	8	57085622	C	T	0.97397	0.3731	0.033	3.00929629294984E-26	0.7054
rs73594291	8	57087313	A	G	0.974	0.3726	0.033	3.79645212500733E-26	0.70535
rs73594293	8	57087350	C	T	0.974	0.3726	0.033	3.81257799479757E-26	0.70535
rs73594294	8	57088326	C	G	0.97401	0.3724	0.033	4.26736498634194E-26	0.70535
rs73594296	8	57089981	C	A	0.97404	0.3720	0.033	5.1296250197614E-26	0.70535
rs73594299	8	57090954	T	A	0.97406	0.3718	0.033	5.79989733029586E-26	0.70536
chr8:56857632	8	56857632	C	T	0.95972	0.2490	0.023	7.05777034714429E-25	0.98734
chr8:56971554	8	56971554	C	T	0.97462	0.3620	0.033	1.32531346505765E-24	0.75878
chr8:56854978:D	8	56854978	R	D	0.95522	0.2804	0.026	2.29648671881256E-24	0.7254
rs73596211	8	57102621	T	A	0.97555	0.3763	0.035	3.20908919846704E-24	0.68253
rs7464418	8	56855002	G	A	0.95983	0.2637	0.024	4.2789929784324E-24	0.84131
rs4128541	8	57115188	T	A	0.97728	0.3753	0.036	4.37355259687113E-23	0.70281
chr8:57061665:I	8	57061665	R	I	0.97731	0.3714	0.036	1.13925438050537E-22	0.69256
rs7843614	8	57146583	T	A	0.97743	0.3750	0.036	1.64736266440135E-22	0.69373
rs11994401	8	57148877	C	T	0.97744	0.3749	0.036	1.78890431831407E-22	0.69327
chr8:56850329	8	56850329	A	G	0.9536	0.2338	0.022	1.82458847192162E-22	0.98807
chr8:57102861	8	57102861	T	C	0.97761	0.3751	0.036	1.83670032588673E-22	0.70427
rs7833244	8	57150127	T	C	0.97745	0.3748	0.036	1.88614691211755E-22	0.69306
chr8:57110692	8	57110692	G	T	0.9775	0.3761	0.037	3.34849954610859E-22	0.69055
rs73596219	8	57110824	C	T	0.97766	0.3759	0.037	3.46417086687594E-22	0.69543
rs73596220	8	57111096	G	A	0.97766	0.3759	0.037	3.49549891646789E-22	0.69537
rs7461533	8	56854990	A	G	0.97325	0.3329	0.033	6.42418791281379E-22	0.77044
chr8:57115380	8	57115380	T	G	0.97818	0.3754	0.037	8.02623533209969E-22	0.70016
chr8:57010967	8	57010967	C	T	0.9818	0.3719	0.037	1.49881599986563E-21	0.83472
chr8:57131797	8	57131797	A	C	0.97703	0.3752	0.037	1.52851495616283E-21	0.65926
rs60081141	8	57143488	C	T	0.97834	0.3750	0.038	2.76468416182266E-21	0.69168
chr8:57148787	8	57148787	A	G	0.97836	0.3748	0.038	3.36740235316129E-21	0.6907
chr8:56849888	8	56849888	C	T	0.94578	0.2029	0.021	8.42756962943614E-20	0.95889
chr8:56956945	8	56956945	C	T	0.98306	0.3461	0.037	4.29086061913306E-19	0.89703
chr8:56949701	8	56949701	A	G	0.98307	0.3453	0.037	4.99382433043691E-19	0.89841
rs7832713	8	56867136	G	A	0.93754	0.1955	0.021	6.5737374278636E-19	0.81675
rs4439102	8	57162337	A	G	0.97954	0.3333	0.036	1.43292487176919E-18	0.83299
rs73682461	8	57163666	T	C	0.97955	0.3330	0.036	1.45275436917523E-18	0.83444
rs73682462	8	57165955	C	A	0.97956	0.3324	0.036	1.52179699373503E-18	0.83784
rs7844135	8	57168246	T	C	0.97958	0.3317	0.036	1.62570330295543E-18	0.8412
rs7829003	8	56868363	C	G	0.79382	0.1030	0.011	4.13879739950378E-18	0.99192
chr8:57105507:D	8	57105507	R	D	0.9683	0.3099	0.034	4.91164293557165E-18	0.58329
rs55662126	8	57202002	G	A	0.97997	0.3232	0.036	1.95091240102393E-17	0.85656
chr8:57083603	8	57083603	T	C	0.98467	0.3693	0.042	2.04556710191186E-17	0.77858
rs61708227	8	57163150	A	G	0.98048	0.3314	0.037	2.24328486263138E-17	0.8366
chr8:57073809	8	57073809	A	G	0.98539	0.3732	0.043	6.772197061018E-17	0.78023
chr8:56852091:I	8	56852091	R	I	0.92897	0.1831	0.021	1.31942676053833E-16	0.7613
chr8:57203869	8	57203869	C	A	0.98145	0.3265	0.039	6.30598958270379E-16	0.84932
chr8:57002429	8	57002429	G	A	0.98739	0.3696	0.044	1.32467483234974E-15	0.87334
chr8:56964637	8	56964637	G	A	0.98687	0.3783	0.046	3.80271627040416E-15	0.82868
chr8:57018188:D	8	57018188	R	D	0.92287	0.1927	0.023	4.24320113800436E-15	0.52393
rs4636178	8	57185950	C	T	0.97632	0.2851	0.035	4.87597565005973E-15	0.8061
chr8:56970735	8	56970735	T	G	0.98587	0.3221	0.040	6.1088523146526E-15	0.92799
chr8:56910500	8	56910500	G	T	0.98555	0.3441	0.044	3.32315050896118E-14	0.82982
chr8:56965041	8	56965041	T	C	0.98864	0.3800	0.049	9.19301868375701E-14	0.80321
chr8:57164115	8	57164115	C	A	0.98762	0.3676	0.048	9.87343842855111E-14	0.81288
rs2667987	8	56879965	C	T	0.74599	0.0817	0.010	1.0218391600304E-13	0.98486
chr8:57203534	8	57203534	T	A	0.98699	0.3550	0.047	1.83060555307794E-13	0.82003
rs2668021	8	56873547	T	C	0.73442	0.0795	0.010	1.89698588260592E-13	1
rs2668022	8	56877051	A	G	0.73965	0.0799	0.010	2.04471754143407E-13	0.99635
rs2667989	8	56878943	T	C	0.74084	0.0797	0.010	2.30977509567008E-13	0.99513
chr8:56979514:I	8	56979514	R	I	0.78666	0.1044	0.013	2.36335813086349E-13	0.68625
chr8:57177783:D	8	57177783	R	D	0.97358	0.2812	0.037	2.8094343210288E-13	0.64007
rs17812274	8	56883137	G	A	0.74052	0.0786	0.010	4.73355198779295E-13	0.99717
rs2719244	8	56883581	C	T	0.7404	0.0785	0.010	5.1117387708958E-13	0.99617
chr8:56893997	8	56893997	C	T	0.98879	0.3545	0.048	7.63550713368905E-13	0.84347
rs2667984	8	56886410	C	T	0.7396	0.0779	0.010	8.57784220911241E-13	0.98981
rs2719230	8	56888078	G	A	0.73814	0.0766	0.010	2.42990425764283E-12	0.9825
chr8:56997248	8	56997248	T	C	0.98844	0.3268	0.045	2.45437995682407E-12	0.94143
rs57006402	8	56858888	G	A	0.79685	0.0845	0.011	2.67616490608719E-12	0.99797
chr8:57007217	8	57007217	G	T	0.98898	0.3417	0.048	3.38272158414281E-12	0.90763
chr8:57018284	8	57018284	A	T	0.98896	0.3430	0.048	3.61104663742266E-12	0.89925
chr8:56854940:D	8	56854940	R	D	0.974	0.2144	0.030	6.03958755681876E-12	0.88849
rs57379839	8	56898752	G	C	0.74787	0.0780	0.011	6.2964580894851E-12	0.95357
chr8:56898751:D	8	56898751	R	D	0.74062	0.0755	0.010	1.03185221350186E-11	0.97647
rs17812677	8	56890564	T	A	0.7375	0.0742	0.010	1.18275421045604E-11	0.98064
rs73592380	8	57018169	A	G	0.74167	0.0807	0.011	2.06208868451484E-11	0.84849
rs2100245	8	56850100	A	G	0.79168	0.0820	0.012	2.17248819517306E-11	0.99373
rs3968371	8	56850135	A	G	0.79167	0.0820	0.012	2.17385669835727E-11	0.9936
rs16922415	8	56839105	T	C	0.96219	0.1845	0.027	2.2374044784239E-11	0.98993
rs73606866	8	56837589	T	C	0.96217	0.1845	0.027	2.25833198197392E-11	0.98928
rs7341667	8	56837170	C	A	0.96216	0.1844	0.027	2.27261960302998E-11	0.98892
rs34439181	8	57017302	T	C	0.75818	0.0827	0.012	2.31671199802603E-11	0.85776
rs7812680	8	56916776	T	C	0.73075	0.0749	0.011	2.37477913858818E-11	0.92897
rs56007716	8	56865960	T	C	0.80177	0.0812	0.011	2.77310510811325E-11	0.98971
rs16922508	8	56892230	T	C	0.73264	0.0716	0.010	4.11133907988656E-11	0.98576
rs7816026	8	56914850	C	T	0.73791	0.0738	0.010	4.17552247865051E-11	0.94994
rs7828483	8	56892888	G	C	0.73253	0.0714	0.010	4.55404480358322E-11	0.9866
rs4061077	8	56903442	G	A	0.73062	0.0708	0.010	5.03753217013441E-11	1
rs16920192	8	56904026	T	A	0.73062	0.0708	0.010	5.03753217013441E-11	1
rs2667977	8	56904244	A	G	0.73062	0.0708	0.010	5.03753217013441E-11	1
rs1912818	8	56904321	T	G	0.73062	0.0708	0.010	5.03753217013441E-11	1
rs2667976	8	56904723	C	A	0.73062	0.0708	0.010	5.03753217013441E-11	1
rs2719252	8	56904852	T	C	0.73062	0.0708	0.010	5.03753217013441E-11	1
rs2667975	8	56905130	T	C	0.73062	0.0708	0.010	5.03753217013441E-11	1
rs2719253	8	56905166	T	C	0.73056	0.0708	0.010	5.12748905817941E-11	1
rs2667974	8	56905377	C	A	0.73051	0.0707	0.010	5.22540653017342E-11	0.99991
chr8:56854890:D	8	56854890	R	D	0.82129	0.0892	0.013	5.40442377841382E-11	0.89449
rs2667982	8	56894167	T	G	0.7323	0.0710	0.010	5.68104573913585E-11	0.98856
rs2667973	8	56906590	A	C	0.73022	0.0706	0.010	5.71676942622154E-11	0.99825
rs2719243	8	56906976	T	C	0.73009	0.0706	0.010	5.95482948174269E-11	0.99755
rs2667971	8	56907160	T	C	0.73002	0.0706	0.010	6.09097352715615E-11	0.99717
rs2719242	8	56907232	T	C	0.73	0.0706	0.010	6.12996899442058E-11	0.99708
rs7834059	8	56914973	A	G	0.73455	0.0723	0.010	6.5221590654773E-11	0.96401
rs16922463	8	56861669	C	A	0.80178	0.0785	0.011	1.01029841152693E-10	1
rs7813271	8	56863151	A	G	0.80178	0.0785	0.011	1.01029841152693E-10	1
rs66476461	8	56861222	G	C	0.8018	0.0785	0.011	1.01093106425477E-10	1
rs16922461	8	56860025	G	A	0.80189	0.0785	0.011	1.01635616426473E-10	0.99906
rs12334430	8	56859960	T	A	0.80189	0.0785	0.011	1.01697054280744E-10	0.99899
chr8:56979327	8	56979327	C	A	0.98962	0.3170	0.048	1.12914573663937E-10	0.96471
rs2667979	8	56897801	G	A	0.73141	0.0693	0.010	1.32546961731447E-10	0.99774
chr8:56838559	8	56838559	T	C	0.96384	0.1816	0.027	1.36175036465234E-10	0.96461
chr8:56949894:I	8	56949894	R	I	0.72805	0.0729	0.011	1.50559350057789E-10	0.92918
rs73682464	8	57180738	C	T	0.98727	0.3279	0.050	1.61880811495703E-10	0.72292
rs7843459	8	56916783	A	G	0.73442	0.0706	0.010	1.831757184944E-10	0.96616
chr8:56994935:D	8	56994935	R	D	0.97836	0.2303	0.035	1.8362436987699E-10	0.7857
rs2719248	8	56913527	T	A	0.72754	0.0690	0.010	1.84998245121105E-10	0.99396
rs2667990	8	56913220	C	G	0.72602	0.0691	0.010	1.91476979282101E-10	0.98613
chr8:57054022:I	8	57054022	R	I	0.75722	0.0839	0.012	2.14380121084161E-10	0.7418
chr8:57158681:D	8	57158681	R	D	0.92476	0.1569	0.024	2.5203501724345E-10	0.53096
rs72651494	8	56858222	G	A	0.80264	0.0770	0.011	2.53997301595921E-10	0.99725
rs4593518	8	56916946	A	G	0.72624	0.0678	0.010	3.53873108225724E-10	1
rs3106348	8	56917166	C	T	0.72618	0.0677	0.010	3.67149334139051E-10	1
rs60087681	8	56833256	A	G	0.96828	0.1942	0.030	3.86863123697665E-10	0.96081
rs2668010	8	56920443	C	T	0.72642	0.0677	0.010	3.88699466642308E-10	0.99791
rs2953920	8	56972191	T	C	0.7212	0.0701	0.011	4.01551615939955E-10	0.95232
rs1995976	8	56922067	A	G	0.72588	0.0676	0.010	4.41914978182697E-10	0.99733
rs2719235	8	56924349	T	G	0.7259	0.0675	0.010	4.57958817064103E-10	0.99717
rs2719236	8	56924362	T	C	0.7259	0.0675	0.010	4.58730981978252E-10	0.99716
rs2953904	8	57032003	T	G	0.7019	0.0668	0.010	4.82092031957574E-10	0.96506
rs2976021	8	57012307	T	C	0.71644	0.0680	0.010	5.25907547019598E-10	0.98423
rs9694411	8	57037157	A	C	0.7392	0.0733	0.011	6.08110634170502E-10	0.88204
rs9694685	8	57037159	T	A	0.73921	0.0733	0.011	6.08627905642872E-10	0.88186
chr8:57054020:I	8	57054020	R	I	0.7494	0.0801	0.012	6.35493666873363E-10	0.76325
rs2668012	8	56926313	A	G	0.72522	0.0671	0.010	6.44891335977631E-10	0.9926
rs2719237	8	56926862	A	C	0.72516	0.0670	0.010	6.61857214549556E-10	0.99229
rs56120708	8	56833612	A	C	0.96658	0.1822	0.029	6.66037132296526E-10	0.98652
chr8:57037159:I	8	57037159	R	I	0.73646	0.0731	0.011	6.66640556358242E-10	0.87259
rs6995519	8	56829845	T	A	0.96654	0.1820	0.029	6.8680784073299E-10	0.9852
chr8:56923288:I	8	56923288	R	I	0.72838	0.0671	0.010	6.98820706134024E-10	0.9961
rs2668011	8	56924058	C	T	0.72839	0.0671	0.010	7.01979660751587E-10	0.99608
rs73592345	8	56988696	C	T	0.70859	0.0671	0.010	7.32813513783344E-10	0.98464
rs7829816	8	56849386	A	G	0.79735	0.0757	0.012	7.41348779022813E-10	1
rs66650425	8	56994398	T	C	0.71576	0.0673	0.010	7.78597763357675E-10	0.98609
rs60557270	8	56994479	A	G	0.71575	0.0673	0.010	7.79431545287314E-10	0.98612
rs73590379	8	56927680	G	C	0.72475	0.0668	0.010	7.90975076674003E-10	0.99033
chr8:57004492:I	8	57004492	R	I	0.71665	0.0674	0.010	8.66793458372032E-10	0.98506
rs59345331	8	56956907	A	C	0.71643	0.0673	0.010	8.8310676354415E-10	0.9753
rs7016432	8	56998380	A	T	0.71513	0.0669	0.010	9.1914706504582E-10	0.98809
rs67386619	8	56991257	G	T	0.71489	0.0668	0.010	9.72636601153735E-10	0.98839
rs2719239	8	56927410	A	G	0.72756	0.0665	0.010	1.04247610063722E-09	0.99068
chr8:56927067:D	8	56927067	R	D	0.72936	0.0669	0.010	1.0534262897233E-09	0.98328
rs12114329	8	57002030	C	G	0.71462	0.0666	0.010	1.07367841443596E-09	0.99021
rs2719238	8	56927068	T	A	0.72382	0.0668	0.010	1.07642695054677E-09	0.97312
rs72653964	8	56997689	A	G	0.71716	0.0669	0.010	1.08281860242107E-09	0.98463
rs12114916	8	57002477	G	T	0.71459	0.0666	0.010	1.08389303373351E-09	0.99038
rs56268781	8	57002781	T	C	0.71456	0.0666	0.010	1.09225467041538E-09	0.99052
chr8:57012542:I	8	57012542	R	I	0.71722	0.0669	0.010	1.1047439527343E-09	0.98328
rs56740529	8	56935136	A	G	0.72566	0.0698	0.011	1.180293884722E-09	0.90657
rs2976043	8	56991976	G	C	0.71691	0.0667	0.010	1.18781818966619E-09	0.98516
rs2953896	8	56999083	T	C	0.71679	0.0667	0.010	1.19141674808429E-09	0.98585
rs2976025	8	57000051	C	T	0.71669	0.0667	0.010	1.22450626065151E-09	0.98624
rs2976023	8	57000891	C	G	0.71662	0.0666	0.010	1.25089155592238E-09	0.98656
rs16919989	8	57007080	C	G	0.71363	0.0656	0.010	1.57535954336423E-09	0.99874
rs2976033	8	57036929	A	G	0.72549	0.0685	0.011	1.60553732177813E-09	0.92828
rs6474043	8	56981649	G	A	0.71239	0.0658	0.010	1.65693399819626E-09	0.98835
rs6474042	8	56981194	G	A	0.71239	0.0658	0.010	1.66945827028897E-09	0.98815
rs2953915	8	57008822	A	C	0.71348	0.0655	0.010	1.67964570164085E-09	1
rs2976009	8	56980542	G	A	0.71238	0.0658	0.010	1.68136984799976E-09	0.98785
rs2953914	8	57008929	A	G	0.71347	0.0654	0.010	1.69037640949034E-09	1
rs2976040	8	57024957	G	A	0.71403	0.0654	0.010	1.69037640949034E-09	1
rs7015840	8	57028107	A	G	0.71408	0.0654	0.010	1.69037640949034E-09	1
rs2976041	8	57019821	A	C	0.71382	0.0655	0.010	1.69061694926074E-09	0.99905
rs7003593	8	57011828	G	T	0.71352	0.0654	0.010	1.69177309191766E-09	0.99995
rs16920382	8	57031401	G	T	0.71462	0.0660	0.010	1.7482516815963E-09	0.98555
rs2976035	8	57033177	G	C	0.71475	0.0661	0.010	1.75994325205439E-09	0.98205
chr8:57005579	8	57005579	C	T	0.71559	0.0657	0.010	1.77199822718989E-09	0.99409
rs2976011	8	56977139	C	T	0.71233	0.0657	0.010	1.77386940003688E-09	0.98572
rs16920390	8	57034024	A	G	0.7149	0.0662	0.010	1.77464817644168E-09	0.97805
rs7830767	8	56975619	C	A	0.71232	0.0657	0.010	1.81313985359047E-09	0.98532
rs2976020	8	57012896	C	T	0.71285	0.0654	0.010	1.82752626297537E-09	0.99604
chr8:56938244:D	8	56938244	R	D	0.72261	0.0670	0.010	1.88856767864365E-09	0.95283
rs2976031	8	57037043	A	C	0.72769	0.0690	0.011	1.93112071451226E-09	0.91262
rs72653984	8	57029855	A	C	0.7162	0.0659	0.010	1.98631654411331E-09	0.98525
rs72653985	8	57034748	T	G	0.7166	0.0663	0.010	2.02556515292881E-09	0.97378
rs2719224	8	57041950	C	G	0.72902	0.0711	0.011	2.03066833402234E-09	0.86848
rs2719228	8	57043782	C	T	0.72917	0.0712	0.011	2.06685765653517E-09	0.86575
rs16920282	8	56965545	A	G	0.71144	0.0653	0.010	2.15466515922086E-09	0.9837
rs2976050	8	56982015	A	G	0.71031	0.0654	0.010	2.15657778632682E-09	0.9832
rs2458084	8	56964469	G	C	0.71145	0.0653	0.010	2.18938548178132E-09	0.98388
rs61592156	8	56960510	A	G	0.71152	0.0650	0.010	2.42558842149623E-09	0.98508
rs2016969	8	56960333	T	C	0.71152	0.0650	0.010	2.44159291699232E-09	0.98514
rs2976013	8	56974332	A	G	0.71449	0.0654	0.010	2.5018015173654E-09	0.98194
rs28592233	8	57048043	G	C	0.7313	0.0718	0.011	2.54211786357345E-09	0.85006
rs2223112	8	57039743	T	G	0.72821	0.0698	0.011	2.56974853708557E-09	0.88383
chr8:57175207	8	57175207	G	T	0.98925	0.3267	0.053	2.58145004013512E-09	0.76126
rs57093892	8	56957820	T	C	0.71156	0.0649	0.010	2.58871647105753E-09	0.98585
rs57875648	8	56957053	T	C	0.71157	0.0649	0.010	2.61819525565343E-09	0.98598
rs2953921	8	56972813	G	A	0.71449	0.0653	0.010	2.63647447990316E-09	0.98147
rs6474046	8	57022787	T	C	0.7188	0.0655	0.010	2.64839779125813E-09	0.98382
rs16919986	8	56955078	T	C	0.71159	0.0648	0.010	2.69810651975038E-09	0.98649
rs2667993	8	56954368	C	T	0.71161	0.0648	0.010	2.74200491078804E-09	0.98672
rs2667994	8	56953888	A	G	0.71162	0.0647	0.010	2.76976886976078E-09	0.98693
rs59880549	8	56960528	G	C	0.71048	0.0653	0.010	2.78989993390519E-09	0.97195
rs72653952	8	56970274	A	G	0.71451	0.0652	0.010	2.81249535209402E-09	0.98107
rs2667995	8	56953100	A	G	0.71163	0.0647	0.010	2.83067956411075E-09	0.98727
rs2667997	8	56952820	C	T	0.71164	0.0647	0.010	2.86089084877608E-09	0.9874
rs2976014	8	56968211	C	G	0.71254	0.0652	0.010	2.87913529697641E-09	0.97571
rs67429805	8	57049800	C	G	0.72823	0.0706	0.011	3.01116554423774E-09	0.85845
chr8:56840818	8	56840818	C	T	0.98642	0.2886	0.047	3.016965644369E-09	0.76038
chr8:56949892:I	8	56949892	R	I	0.70741	0.0648	0.010	3.01724390143863E-09	0.9739
chr8:56837612	8	56837612	A	G	0.96727	0.1775	0.029	3.2833930997749E-09	0.98749
chr8:56837088	8	56837088	T	A	0.96725	0.1775	0.029	3.30898186019508E-09	0.98696
rs56136409	8	56837111	C	G	0.96725	0.1775	0.029	3.31127852574359E-09	0.987
chr8:56836622:D	8	56836622	R	D	0.96724	0.1774	0.029	3.32868187190721E-09	0.98662
rs73682014	8	56836062	A	G	0.96724	0.1774	0.029	3.34479132809492E-09	0.98632
rs60741728	8	56835696	A	G	0.96723	0.1773	0.029	3.36555883501745E-09	0.98614
rs16922408	8	56833666	G	T	0.96722	0.1773	0.029	3.39388124010999E-09	0.98558
rs57171753	8	56833414	C	T	0.96721	0.1773	0.029	3.40075073895501E-09	0.98542
rs2668000	8	56950364	A	G	0.71181	0.0642	0.010	3.43073896563105E-09	0.99097
rs73682127	8	56832547	A	G	0.9672	0.1772	0.029	3.43541826668399E-09	0.98494
rs73682124	8	56830364	G	A	0.96718	0.1771	0.029	3.48278380528888E-09	0.98428
rs73682123	8	56830301	G	T	0.96717	0.1771	0.029	3.48987140888059E-09	0.98423
rs2668001	8	56949688	A	T	0.71183	0.0642	0.010	3.50702878164974E-09	0.99139
rs67865425	8	56948721	T	C	0.71184	0.0641	0.010	3.534168045336E-09	0.99163
rs55833123	8	56833412	C	T	0.96673	0.1771	0.029	3.55946445983645E-09	0.97127
chr8:56828375	8	56828375	G	A	0.96718	0.1769	0.029	3.60820841390032E-09	0.98323
rs16922400	8	56827739	C	T	0.96718	0.1768	0.029	3.63068354796025E-09	0.9831
chr8:56827252	8	56827252	C	T	0.96718	0.1768	0.029	3.64282538790862E-09	0.98302
rs16922396	8	56826231	G	A	0.96718	0.1767	0.029	3.66704981575707E-09	0.98287
rs2953916	8	56984392	T	C	0.70894	0.0642	0.010	3.68521711280462E-09	0.98456
rs16922391	8	56825557	A	G	0.96718	0.1766	0.029	3.72970920684734E-09	0.98238
chr8:56825113	8	56825113	C	T	0.96717	0.1766	0.029	3.75036203391915E-09	0.98189
rs61539692	8	56823495	G	A	0.96711	0.1765	0.029	3.81416401148264E-09	0.97913
rs6983510	8	56944983	G	A	0.71176	0.0638	0.010	3.89565796372531E-09	0.99638
chr8:56944267:D	8	56944267	R	D	0.71178	0.0638	0.010	3.9528576468076E-09	0.99673
chr8:56836623:D	8	56836623	R	D	0.96465	0.1739	0.029	4.08522604234268E-09	0.93924
rs2719264	8	56943025	T	C	0.71192	0.0635	0.010	4.43582920465219E-09	0.99901
rs16922458	8	56854031	G	T	0.80767	0.0739	0.012	4.46765847318923E-09	0.98081
rs17515910	8	56854016	A	C	0.80768	0.0739	0.012	4.47195789385513E-09	0.98081
rs66553965	8	56942410	T	C	0.71199	0.0634	0.010	4.73722763349281E-09	0.99945
rs73682107	8	56818416	G	A	0.96702	0.1763	0.029	5.12237233835484E-09	0.96205
rs2668009	8	56941354	T	A	0.71057	0.0629	0.010	6.11312226285615E-09	0.99352
chr8:56938913:D	8	56938913	R	D	0.71219	0.0629	0.010	6.1612403940697E-09	0.99844
rs2976045	8	56986531	C	G	0.71665	0.0635	0.010	6.36051750095688E-09	0.98903
rs17813703	8	56949153	A	C	0.71236	0.0631	0.010	6.38459570822407E-09	0.99114
rs7819792	8	56938554	G	A	0.71222	0.0629	0.010	6.40347423067006E-09	0.99812
rs2668003	8	56947560	T	G	0.71219	0.0629	0.010	6.52017207960954E-09	0.99508
rs2668004	8	56947307	A	G	0.7122	0.0629	0.010	6.54177077126807E-09	0.99519
rs2668005	8	56946360	T	C	0.71221	0.0629	0.010	6.58426702850499E-09	0.99562
rs6988853	8	56945975	G	A	0.71222	0.0629	0.010	6.62966498806221E-09	0.99579
rs2668006	8	56944394	C	A	0.71224	0.0628	0.010	6.71259929509245E-09	0.99627
chr8:56847344	8	56847344	C	A	0.98098	0.2082	0.035	7.15700734544946E-09	0.92459
rs2668008	8	56941402	A	G	0.7079	0.0629	0.010	7.26803795780946E-09	0.98319
rs72653938	8	56938390	G	A	0.7123	0.0626	0.010	7.3053403974429E-09	0.99715
rs56020575	8	56833102	T	C	0.96778	0.1771	0.030	7.46889606506546E-09	0.97284
rs2667992	8	56954430	C	T	0.71455	0.0632	0.010	7.52826436644123E-09	0.9842
rs2667996	8	56952987	A	G	0.71457	0.0632	0.010	7.76277335122785E-09	0.98489
rs16922462	8	56860965	C	T	0.80844	0.0715	0.012	7.7726803972215E-09	0.99016
rs9693980	8	56932273	G	A	0.71511	0.0628	0.010	7.9567285558533E-09	0.98556
rs2719260	8	56941697	G	T	0.7125	0.0623	0.010	8.54265840053162E-09	0.99971
rs17757422	8	56951399	A	T	0.71469	0.0628	0.010	8.71547154009826E-09	0.98817
rs2719256	8	56940003	T	C	0.71256	0.0622	0.010	9.31017751799073E-09	0.99877
rs2719249	8	56946642	A	G	0.71459	0.0625	0.010	9.34223620140902E-09	0.99346
rs2668002	8	56948134	G	A	0.71477	0.0626	0.010	9.38324005061016E-09	0.99042
rs72653949	8	56959911	G	T	0.71213	0.0628	0.010	9.70150452376288E-09	0.97356
chr8:57014009:D	8	57014009	R	D	0.98786	0.2672	0.046	1.064162391554E-08	0.89972
chr8:56624033	8	56624033	C	T	0.98623	0.3179	0.054	1.09104514718379E-08	0.50021
rs884422	8	56929415	G	A	0.71674	0.0622	0.010	1.15152071297734E-08	0.98658
chr8:57017658	8	57017658	C	T	0.98925	0.3311	0.057	1.16192218708202E-08	0.67125
rs2719262	8	56942053	G	A	0.71487	0.0620	0.010	1.1714184951106E-08	0.99742
rs67704707	8	56937030	G	A	0.71259	0.0618	0.010	1.17268362868182E-08	0.99535
rs1912819	8	56929711	C	G	0.71669	0.0621	0.010	1.18375414298605E-08	0.98684
rs67168465	8	56935872	G	A	0.71263	0.0616	0.010	1.25494836538815E-08	0.99529
rs67243437	8	56935743	T	C	0.71264	0.0616	0.010	1.27897105987596E-08	0.99528
rs72653939	8	56938782	T	C	0.71504	0.0616	0.010	1.46999863915491E-08	0.99596
rs13281586	8	57185117	G	A	0.87321	0.0926	0.016	1.74756156471093E-08	0.7461
chr8:56935871:D	8	56935871	R	D	0.71078	0.0616	0.010	1.83408724760799E-08	0.97392
chr8:56936080:I	8	56936080	R	I	0.71506	0.0616	0.010	2.02086095902446E-08	0.97104
rs72653936	8	56935525	C	T	0.71524	0.0602	0.010	3.18069228862701E-08	0.99134
Gene RPS25 - ILMN_1746516 (chr11:119383537-119384537)
rs3802884	11	118889810	C	T	0.92581	0.0764	0.0137	3.67966011874427E-08	0.96677
Gene RPSA - ILMN_2411723 (chr3:39453182-39453231)
rs1398668	3	39517244	C	T	0.81057	-0.069	0.011	1.5755303740456E-09	0.99226
rs1398667	3	39517243	C	T	0.8103	-0.069	0.011	1.6171916516638E-09	0.99394
rs1768201	3	39517541	T	C	0.80948	-0.068	0.011	1.86866475117435E-09	0.99892
rs1768198	3	39516485	A	G	0.80934	-0.068	0.011	1.90092079441745E-09	1
rs6786983	3	39517437	G	A	0.80931	-0.068	0.011	1.91501931611066E-09	1
rs1768203	3	39517868	T	G	0.8093	-0.068	0.011	1.92291110609936E-09	0.99997
chr3:39517660:D	3	39517660	R	D	0.80838	-0.068	0.011	1.94152823220255E-09	0.99533
chr3:39520353:D	3	39520353	R	D	0.80942	-0.068	0.011	2.00229958699566E-09	0.99728
rs1708100	3	39517891	G	A	0.80913	-0.068	0.011	2.03437308437563E-09	0.99922
rs7613883	3	39518316	C	T	0.80913	-0.068	0.011	2.04289773758998E-09	0.99922
rs6779639	3	39518682	A	G	0.80912	-0.068	0.011	2.04684452840169E-09	0.99922
rs6782255	3	39518727	T	C	0.80912	-0.068	0.011	2.05027029594459E-09	0.99922
rs7631217	3	39520059	A	T	0.8091	-0.068	0.011	2.06772027367132E-09	0.99923
rs1768206	3	39521833	G	A	0.80907	-0.068	0.011	2.10101503924728E-09	0.9993
rs512923	3	39521963	A	C	0.80907	-0.068	0.011	2.10544244321184E-09	0.99932
rs621842	3	39522276	G	A	0.80906	-0.068	0.011	2.11178618900911E-09	0.99934
rs610006	3	39522595	T	C	0.80906	-0.068	0.011	2.11562314705091E-09	0.99935
rs1707960	3	39523252	A	G	0.80905	-0.068	0.011	2.12536030764596E-09	0.99939
rs1707959	3	39523298	A	T	0.80905	-0.068	0.011	2.12601221901877E-09	0.99939
rs1707958	3	39523422	C	T	0.80905	-0.068	0.011	2.12731799358347E-09	0.9994
rs1707957	3	39523491	C	A	0.80905	-0.068	0.011	2.1286729363952E-09	0.9994
rs568085	3	39514152	C	T	0.81372	-0.069	0.011	2.22854853348534E-09	0.97211
rs7615732	3	39515223	A	G	0.8099	-0.068	0.011	2.36460712688323E-09	0.99491
chr3:39514423:D	3	39514423	R	D	0.80999	-0.068	0.011	2.45283556906738E-09	0.99416
rs570136	3	39514413	G	A	0.81	-0.068	0.011	2.4660776883257E-09	0.99408
rs628725	3	39514378	T	C	0.81001	-0.068	0.011	2.48750405534488E-09	0.99391
rs1707955	3	39523986	T	C	0.80877	-0.068	0.011	2.48945406080513E-09	1
rs1707953	3	39525409	A	G	0.80877	-0.068	0.011	2.52201756042236E-09	1
rs683089	3	39525825	G	T	0.80878	-0.068	0.011	2.54478637492927E-09	1
rs590805	3	39526954	T	C	0.80878	-0.068	0.011	2.56547723295395E-09	1
rs606973	3	39527367	T	C	0.80879	-0.067	0.011	2.60219409848471E-09	1
rs519385	3	39527795	C	T	0.80869	-0.067	0.011	2.63499521183372E-09	0.99944
rs521226	3	39527590	A	G	0.8088	-0.067	0.011	2.64711719772152E-09	1
rs604831	3	39527818	G	T	0.80869	-0.067	0.011	2.65312843473943E-09	0.9994
rs521139	3	39527619	T	C	0.8088	-0.067	0.011	2.65604880761442E-09	1
rs1768191	3	39511263	A	G	0.81035	-0.068	0.011	2.97258641821004E-09	0.98024
rs625898	3	39513115	T	A	0.81056	-0.068	0.011	3.08999474457644E-09	0.98877
rs1768192	3	39512160	A	T	0.81055	-0.068	0.011	3.11061650008143E-09	0.98801
rs1708091	3	39512818	C	T	0.81056	-0.068	0.011	3.1182545427069E-09	0.98843
rs1708089	3	39511862	G	T	0.81186	-0.068	0.011	3.12375239866544E-09	0.9796
rs517376	3	39528062	A	C	0.80897	-0.067	0.011	3.41975947603672E-09	0.99932
rs1768213	3	39528281	C	T	0.80899	-0.067	0.011	3.51036492009904E-09	0.99927
rs493794	3	39528295	C	T	0.80899	-0.067	0.011	3.53587724285467E-09	0.99926
rs1768216	3	39529260	G	A	0.81024	-0.067	0.011	3.78968226172075E-09	0.99152
rs656071	3	39530137	G	A	0.80907	-0.067	0.011	3.95957375530391E-09	0.9992
rs656454	3	39530202	C	T	0.80907	-0.067	0.011	3.98913576197837E-09	0.9992
rs1708112	3	39530525	G	A	0.80908	-0.067	0.011	4.06593287064308E-09	0.99921
rs1708111	3	39530589	A	G	0.80909	-0.067	0.011	4.09646229770233E-09	0.99921
rs601925	3	39535362	T	G	0.8094	-0.067	0.011	4.53346427422807E-09	0.99428
rs602408	3	39535245	G	A	0.8094	-0.067	0.011	4.55361682185268E-09	0.99431
chr3:39527433:D	3	39527433	R	D	0.81215	-0.068	0.011	4.56902532238113E-09	0.96668
rs694380	3	39535890	C	T	0.80886	-0.067	0.011	5.0167819146703E-09	0.998
rs694365	3	39535913	A	G	0.80886	-0.067	0.011	5.02436890983867E-09	0.99783
rs1768219	3	39530653	A	G	0.80924	-0.066	0.011	5.08499979013331E-09	0.99963
rs500507	3	39534377	C	T	0.80938	-0.067	0.011	5.0921212928786E-09	0.99565
rs617068	3	39534272	G	A	0.80938	-0.067	0.011	5.11397880370463E-09	0.99573
rs7639473	3	39533815	A	G	0.80938	-0.066	0.011	5.19282323276013E-09	0.996
rs1768222	3	39532343	C	T	0.80817	-0.066	0.011	5.3246462231088E-09	0.99318
rs1398675	3	39531263	C	T	0.80928	-0.066	0.011	5.35650140074636E-09	0.99981
rs1708087	3	39509688	C	G	0.80854	-0.069	0.011	5.67447023106779E-09	0.91147
rs1708109	3	39531576	T	C	0.80561	-0.066	0.011	5.70430169988163E-09	0.97786
rs1768220	3	39532036	T	C	0.80932	-0.066	0.011	5.71001235023707E-09	1
chr3:39508233:D	3	39508233	R	D	0.80859	-0.069	0.011	5.71931074022863E-09	0.91202
rs1768158	3	39507361	A	G	0.80862	-0.069	0.011	5.74325624260082E-09	0.91237
rs1708083	3	39505786	G	A	0.80872	-0.069	0.011	5.83320809164415E-09	0.9136
rs1768182	3	39506022	G	A	0.80871	-0.069	0.011	5.83716869183001E-09	0.91349
rs1768221	3	39532280	T	C	0.80934	-0.066	0.011	5.85139889201362E-09	1
rs10510702	3	39533952	G	A	0.80883	-0.066	0.011	5.99756867399976E-09	0.99251
rs3856566	3	39532588	A	T	0.80936	-0.066	0.011	6.04844009214447E-09	1
chr3:39533032:D	3	39533032	R	D	0.80964	-0.066	0.011	6.05968610473601E-09	0.99893
rs1629282	3	39533261	A	G	0.80883	-0.066	0.011	6.12164390437464E-09	0.99707
rs1609646	3	39532906	T	C	0.80938	-0.066	0.011	6.1716227259308E-09	1
rs1609647	3	39533071	C	T	0.80939	-0.066	0.011	6.27845735600268E-09	1
rs7627794	3	39533530	C	T	0.8094	-0.066	0.011	6.2838187760906E-09	1
rs1768224	3	39533334	C	A	0.8094	-0.066	0.011	6.35528644291169E-09	1
chr3:39509582:D	3	39509582	R	D	0.83825	-0.079	0.013	6.79683975445875E-09	0.79864
rs1707943	3	39529075	T	C	0.79087	-0.061	0.011	3.94236471112981E-08	0.99019
chr3:39447427	3	39447427	A	G	0.84101	-0.069	0.012	4.27362590269828E-08	0.92082
rs28469422	3	39447643	A	C	0.841	-0.069	0.012	4.27573051100977E-08	0.92158
rs73060227	3	39447519	T	C	0.84101	-0.069	0.012	4.27761283566282E-08	0.92114
rs28422160	3	39447744	T	C	0.84099	-0.069	0.012	4.28727645852548E-08	0.92224
rs28576532	3	39447788	A	G	0.84099	-0.069	0.012	4.29445506546604E-08	0.92235
rs1398666	3	39517031	C	T	0.78826	-0.060	0.010	4.40140172650495E-08	0.99363
rs1768202	3	39517544	A	G	0.78826	-0.060	0.010	4.41465711434168E-08	0.99372
rs11706951	3	39448620	T	C	0.83977	-0.069	0.012	4.42998389441191E-08	0.93238
rs11717439	3	39448051	C	G	0.8398	-0.069	0.012	4.43340380432237E-08	0.93047
rs28624718	3	39448065	C	A	0.8398	-0.069	0.012	4.44017204392176E-08	0.93069
rs9817347	3	39446253	A	G	0.83901	-0.069	0.012	4.63247529652655E-08	0.91419
rs73060219	3	39446496	A	T	0.83899	-0.069	0.012	4.64023256960231E-08	0.91502
rs73060221	3	39446889	T	C	0.83889	-0.069	0.012	4.64841436068211E-08	0.92126
rs1707956	3	39523516	C	T	0.78839	-0.060	0.010	4.89131189093611E-08	0.99753
rs1632166	3	39524543	T	C	0.78839	-0.060	0.010	4.90165238199302E-08	0.99771
