# Supplementary material for: Preservation Analysis of Macrophage Gene Coexpression Between Human and Mouse Identifies PARK2 as a Genetically Controlled Master Regulator of Oxidative Phosphorylation in Humans
Source: G3 (Bethesda). 2016 Aug 24;6(10):3361–71. doi: 10.1534/g3.116.033894 (PMC5068955; doi:10.1534/g3.116.033894)
Supplement: Supplemental Material [file supp_g3.116.033894_TableS5.xlsx]

## Sheet: trans eQTL
Table S5. Main results of the trans eQTL analyses observed in Ribosome genes
SNP_ID	chr_SNP	pos_SNP	Gene	EA	NEA	EAF	Beta	SE	pvalue	Imputation criteria
Gene RPS24 - ILMN_1656625 (chr10:79797007-79797056)
rs74001037	17	78744480	RPTOR	A	G	0.82012	-0.0784	0.0134	9.274 E-09	0.92876
rs74002883	17	78719153	RPTOR	G	T	0.81656	-0.0760	0.0135	2.993 E-08	0.90603
