# Supplementary material for: Preservation Analysis of Macrophage Gene Coexpression Between Human and Mouse Identifies PARK2 as a Genetically Controlled Master Regulator of Oxidative Phosphorylation in Humans
Source: G3 (Bethesda). 2016 Aug 24;6(10):3361–71. doi: 10.1534/g3.116.033894 (PMC5068955; doi:10.1534/g3.116.033894)
Supplement: Supplemental Material [file supp_g3.116.033894_TableS6.xlsx]

## Sheet: TableS2
Table S6. Main results of the cis eQTL analyses observed in OXPHOS genes
SNP_ID	chr_SNP	pos_SNP	EA	NEA	EAF	Beta	SE	pvalue	Imputation criteria
COX6B1 - ILMN_2154671 (chr19:36139232-36139281)
rs2285421	19	36168914	C	T	0.48469	-0.044	0.0072	2.14 10-9	0.95
rs61218414	19	36171716	C	T	0.49201	-0.043	0.0072	3.10 10-9	0.96
rs12986089	19	36150764	G	A	0.47513	-0.043	0.0072	4.41 10-9	0.95
rs4806187	19	36149761	G	A	0.49384	-0.041	0.0071	1.23 10-8	1
rs173003	19	36240960	C	A	0.51078	-0.041	0.0071	1.30 10-8	1
rs807478	19	36252494	G	A	0.51071	-0.041	0.0072	1.63 10-8	0.98
rs2242522	19	36228954	T	G	0.50473	0.041	0.0072	1.77 10-8	0.96
chr19:36208693:D	19	36208693	R	D	0.54194	0.042	0.0073	1.85 10-8	0.93
rs10422762	19	36157167	A	G	0.46632	-0.040	0.0070	1.98 10-8	1
rs11302520	19	36183755	C	G	0.56507	0.043	0.0077	3.66 10-8	0.86
rs6510503	19	36143992	G	C	0.54508	0.040	0.0072	4.59 10-8	0.95
chr19:36176586:I	19	36176586	R	I	0.84032	0.058	0.0105	4.64 10-8	0.94
Gene COX8A - ILMN_1809495 (chr11:63742263-63743263)
rs10897469	11	63741348	C	T	0.59649	0.048	0.0084	1.92 10-8	0.98
chr11:63748363:D	11	63748363	R	D	0.60507	0.048	0.0085	2.09 10-8	0.97
rs11231646	11	63702635	C	T	0.59067	0.048	0.0086	2.09 10-8	0.96
rs11231662	11	63738642	T	G	0.5982	0.047	0.0084	2.29 10-8	0.99
rs11231664	11	63742553	T	G	0.59811	0.047	0.0084	2.31 10-8	0.99
rs34134698	11	63733505	T	A	0.60139	0.048	0.0084	2.41 10-8	0.98
rs4980499	11	63707203	G	A	0.60504	0.048	0.0085	2.44 10-8	0.98
rs12417157	11	63737978	C	T	0.59918	0.047	0.0084	2.51 10-8	0.99
rs12800703	11	63746120	A	G	0.59829	0.047	0.0084	2.57 10-8	0.99
rs4980517	11	63745677	C	T	0.60211	0.047	0.0084	2.62 10-8	0.98
rs492357	11	63771452	C	T	0.5984	0.047	0.0084	2.74 10-8	0.99
rs10897465	11	63722448	C	T	0.61668	0.049	0.0087	2.75 10-8	0.94
rs12418000	11	63700056	C	T	0.61328	0.049	0.0087	2.84 10-8	0.94
rs10897470	11	63754232	C	T	0.59847	0.047	0.0084	2.87 10-8	1
rs2129467	11	63756894	T	C	0.59849	0.047	0.0084	2.93 10-8	1
rs11231670	11	63759890	G	T	0.59848	0.047	0.0084	2.93 10-8	1
rs11231671	11	63761169	C	T	0.59847	0.047	0.0084	2.93 10-8	1
rs509701	11	63774597	T	C	0.59548	0.048	0.0086	2.93 10-8	0.95
chr11:63724694:D	11	63724694	R	D	0.60727	0.048	0.0086	3.03 10-8	0.95
rs34595065	11	63761061	G	A	0.60526	0.047	0.0085	3.08 10-8	0.97
rs4980509	11	63700057	A	G	0.59372	0.048	0.0086	3.10 10-8	0.96
chr11:63709446:I	11	63709446	R	I	0.60533	0.047	0.0085	3.10 10-8	0.98
rs12421757	11	63711449	A	G	0.60425	0.047	0.0084	3.12 10-8	0.99
rs479975	11	63775530	C	G	0.59968	0.048	0.0086	3.15 10-8	0.95
rs12417507	11	63711812	G	C	0.6042	0.047	0.0084	3.17 10-8	0.99
rs2318110	11	63700443	T	G	0.58323	0.048	0.0086	3.19 10-8	0.94
rs504060	11	63775566	T	A	0.59974	0.048	0.0086	3.22 10-8	0.95
rs3740637	11	63713317	G	A	0.60406	0.047	0.0084	3.32 10-8	0.99
rs4980500	11	63714319	T	C	0.60404	0.047	0.0084	3.35 10-8	0.99
rs12797540	11	63714835	C	T	0.60403	0.047	0.0084	3.37 10-8	0.99
rs4980501	11	63745500	T	C	0.59451	0.047	0.0084	3.41 10-8	0.99
rs11231655	11	63719202	G	A	0.60295	0.047	0.0085	3.59 10-8	0.98
rs11600062	11	63767249	C	T	0.60156	0.047	0.0084	3.68 10-8	0.98
chr11:63719143:I	11	63719143	R	I	0.60373	0.047	0.0084	3.79 10-8	0.99
rs11231663	11	63738769	A	C	0.5956	0.047	0.0084	4.12 10-8	0.99
chr11:63709447:I	11	63709447	R	I	0.6021	0.047	0.0085	4.16 10-8	0.98
rs7926608	11	63727857	T	C	0.60105	0.047	0.0084	4.20 10-8	0.99
rs7112348	11	63714751	C	T	0.6104	0.047	0.0085	4.32 10-8	0.97
rs11605797	11	63743420	A	G	0.60922	0.047	0.0086	4.35 10-8	0.96
rs10897467	11	63727318	C	T	0.60115	0.046	0.0084	4.36 10-8	0.99
rs7936614	11	63728137	G	A	0.60221	0.047	0.0084	4.49 10-8	0.99
Gene NDUFB7 - ILMN_1813604 (chr19:14670793-14817068)
rs4926133	19	14672770	C	T	0.55538	-0.058	0.0098	6.86 10-9	0.80
chr19:14670793:D	19	14670793	D	R	0.55104	-0.057	0.0098	7.07 10-9	0.80
rs4926132	19	14672749	T	C	0.55447	-0.057	0.0099	8.18 10-9	0.80
rs1609865	19	14671388	T	G	0.55511	-0.057	0.0098	9.02 10-9	0.81
rs1978626	19	14671041	C	G	0.55514	-0.057	0.0098	9.05 10-9	0.81
rs754192	19	14670837	T	G	0.55517	-0.057	0.0098	9.05 10-9	0.81
rs930090	19	14667417	G	A	0.55678	-0.056	0.0097	9.05 10-9	0.83
rs4926130	19	14672165	C	T	0.55505	-0.057	0.0098	9.08 10-9	0.81
rs1978625	19	14671045	G	C	0.55513	-0.057	0.0098	9.09 10-9	0.81
rs4926228	19	14678940	T	C	0.55201	-0.059	0.0103	1.83 10-8	0.73
rs11085898	19	14679428	G	A	0.55072	-0.058	0.0103	2.99 10-8	0.73
rs891089	19	14674235	T	C	0.54807	-0.056	0.0100	3.64 10-8	0.78
rs12976927	19	14676172	A	T	0.54798	-0.056	0.0100	3.67 10-8	0.78
rs7250334	19	14681494	T	C	0.51452	0.060	0.0108	4.84 10-8	0.67
Gene NDUFC1 - ILMN_1733603 (chr4: 140216254 - 140217254 )
chr4:140092906	4	140092906	G	A	0.77204	0.0708	0.0118	4.27 10-9	0.99
rs4597768	4	140093565	C	T	0.77129	0.0708	0.0118	4.27 10-9	1
rs35560118	4	140051847	A	C	0.7721	0.0706	0.0118	4.74 10-9	0.99
rs72724719	4	140017070	C	T	0.76713	0.0716	0.0120	5.39 10-9	0.95
rs72724745	4	140085344	T	C	0.77142	0.0703	0.0118	5.68 10-9	0.99
chr4:140086274:I	4	140086274	R	I	0.77142	0.0703	0.0118	5.69 10-9	0.99
rs2101424	4	140066284	G	A	0.77152	0.0703	0.0119	5.96 10-9	0.99
rs2101425	4	140066282	G	A	0.77152	0.0703	0.0119	5.96 10-9	0.99
rs72724725	4	140021554	G	A	0.77364	0.0698	0.0119	7.76 10-9	0.99
rs7689973	4	140026113	C	T	0.77304	0.0698	0.0119	7.97 10-9	0.99
rs72724727	4	140027162	A	G	0.77309	0.0698	0.0119	8.07 10-9	0.99
rs72724728	4	140028674	A	T	0.77313	0.0697	0.0119	8.17 10-9	0.99
chr4:140107771	4	140107771	G	A	0.76731	0.0693	0.0118	9.20 10-9	0.96
rs7685307	4	140020058	C	A	0.77517	0.0699	0.0119	9.25 10-9	0.98
rs72724749	4	140098745	C	T	0.77572	0.0695	0.0119	1.06 108	0.99
chr4:140114310:D	4	140114310	R	D	0.77066	0.0695	0.0119	1.09 108	0.96
chr4:140014222	4	140014222	C	T	0.77262	0.0693	0.0119	1.14 108	0.97
rs1356462	4	140003199	C	G	0.7729	0.0688	0.0118	1.21 108	0.99
rs7654084	4	140105688	T	G	0.77122	0.0683	0.0118	1.23 108	0.99
chr4:140099824	4	140099824	G	A	0.77232	0.0682	0.0118	1.27 108	0.99
rs12504389	4	140101565	G	A	0.77245	0.0682	0.0118	1.28 108	0.99
rs72724752	4	140101931	C	T	0.77171	0.0682	0.0118	1.29 108	0.99
rs72724710	4	139987653	G	T	0.77313	0.0684	0.0118	1.38 108	0.99
chr4:140107280	4	140107280	C	T	0.77212	0.0680	0.0118	1.40 108	0.99
rs12503968	4	139984764	A	G	0.77318	0.0683	0.0118	1.42 108	1
rs12500887	4	140110434	C	G	0.77226	0.0679	0.0118	1.46 108	0.99
rs12502152	4	140112532	T	A	0.77307	0.0679	0.0118	1.49 108	0.99
rs16998435	4	140112938	G	A	0.77309	0.0678	0.0118	1.50 108	0.99
rs72724765	4	140132372	T	C	0.77458	0.0679	0.0118	1.52 108	0.99
rs72724763	4	140129623	C	G	0.77313	0.0678	0.0118	1.54 108	0.99
rs12510364	4	140117759	G	A	0.7735	0.0679	0.0118	1.54 108	0.99
rs57648509	4	140115204	A	G	0.77317	0.0678	0.0118	1.54 108	1
rs2315488	4	140123557	G	A	0.7732	0.0677	0.0118	1.56 108	1
rs4863636	4	140128110	A	G	0.7732	0.0677	0.0118	1.56 108	1
rs7697786	4	139984446	C	G	0.77336	0.0682	0.0118	1.60 108	0.99
chr4:140139033	4	140139033	G	A	0.77447	0.0680	0.0118	1.67 108	0.98
chr4:140116660	4	140116660	G	A	0.7737	0.0684	0.0119	1.76 108	0.97
rs61630778	4	140114311	C	T	0.76378	0.0733	0.0128	1.84 108	0.85
rs17050722	4	140143143	A	T	0.77446	0.0679	0.0119	1.88 108	0.98
rs17050724	4	140143272	A	G	0.77446	0.0679	0.0119	1.89 108	0.98
chr4:140118119:D	4	140118119	R	D	0.77307	0.0675	0.0119	2.26 108	0.98
rs72724772	4	140149811	A	C	0.77444	0.0677	0.0119	2.36 108	0.97
chr4:140150413	4	140150413	C	T	0.77444	0.0676	0.0119	2.39 108	0.97
chr4:140151398	4	140151398	G	A	0.77247	0.0677	0.0119	2.59 108	0.96
rs72947666	4	139954824	C	T	0.77936	0.0733	0.0130	2.79 108	0.84
rs61045918	4	140153719	C	T	0.77476	0.0676	0.0120	2.81 108	0.97
rs17050678	4	139945108	C	T	0.77968	0.0740	0.0131	2.85 108	0.82
rs2292839	4	139949554	T	A	0.77952	0.0735	0.0130	2.89 108	0.83
rs72724774	4	140157430	G	C	0.77491	0.0675	0.0120	2.96 108	0.97
rs7683983	4	139939450	T	C	0.77983	0.0741	0.0131	3.00 108	0.82
rs4586876	4	140100756	G	A	0.7878	0.0684	0.0122	3.79 108	1
chr4:139971057:I	4	139971057	R	I	0.77554	0.0678	0.0122	4.17 108	0.95
rs17050715	4	140121964	T	A	0.78857	0.0680	0.0122	4.58 108	0.99
