# Supplementary material for: Preservation Analysis of Macrophage Gene Coexpression Between Human and Mouse Identifies PARK2 as a Genetically Controlled Master Regulator of Oxidative Phosphorylation in Humans
Source: G3 (Bethesda). 2016 Aug 24;6(10):3361–71. doi: 10.1534/g3.116.033894 (PMC5068955; doi:10.1534/g3.116.033894)
Supplement: Supplemental Material [file supp_g3.116.033894_TableS9.xlsx]

## Sheet: 28OxphoeQTL_Park2_Healthy_290
Table S9. Association of PARK2 rs192804963 with human macrophage expression of 28 OXPHOS genes separately in healthy and CAD individuals
		Healthy individuals (N=290)			CAD patients (N = 286)
OXPHOS	Probes	Estimate	Std_Error	Pval	Estimate	Std_Error	Pval
SDHB	ILMN_1667257	0.0323	0.014	0.0273	0.0092	0.018	0.6235
NDUFB3	ILMN_2119945	0.0713	0.018	0.000149	0.0685	0.022	0.0025
COX17	ILMN_2187718	0.0568	0.021	0.009195	0.0582	0.026	0.0272
ATP5I	ILMN_1772506	0.0531	0.014	0.00032	0.0265	0.016	0.1044
UQCRQ	ILMN_1666471	0.0489	0.016	0.0042	0.0120	0.020	0.5640
COX7A2	ILMN_1701293	0.0564	0.016	0.00078	0.0469	0.018	0.0139
ATP5J2	ILMN_2307883	0.0770	0.017	0.0000146	0.0380	0.021	0.0726
NDUFB2	ILMN_2117330	0.0632	0.018	0.00065	0.0019	0.024	0.9362
COX6C	ILMN_1654151	0.0595	0.013	8.10 E-06	0.0436	0.015	0.0041
COX8A	ILMN_1809495	0.0675	0.016	0.000051	0.0319	0.021	0.1319
NDUFA9	ILMN_1760741	0.0685	0.018	0.000337	0.0327	0.024	0.1763
ATP5G2	ILMN_1660577	0.0558	0.020	0.007005	-0.0211	0.025	0.4051
COX6A1	ILMN_1783636	0.0806	0.017	8.144 E-06	0.0487	0.022	0.0298
NDUFA11	ILMN_2175712	0.0451	0.018	0.016	.00696	0.021	0.7404
NDUFB7	ILMN_1813604	0.0353	0.018	0.054	0.0131	0.021	0.5402
COX6B1	ILMN_2154671	0.0273	0.014	0.068	0.0084	0.017	0.6348
ATP5J	ILMN_2348093	0.0248	0.017	0.155	0.0102	0.020	0.6246
NDUFA1	ILMN_1784286	0.0438	0.015	0.0041	0.0073	0.019	0.7069
ATP5F1	ILMN_1721989	0.0469	0.015	0.001978	0.0118	0.017	0.4915
PPA2	ILMN_1687785	0.0094	0.023	0.6951	.01769	0.027	0.5162
NDUFC1	ILMN_1733603	0.0319	0.020	0.115	0.0215	0.023	0.3639
NDUFA4	ILMN_1751258	0.0554	0.019	0.0056	0.0438	0.022	0.0505
ATP5C1	ILMN_1701269	0.0336	0.020	0.1067	0.0139	0.025	0.5868
SDHD	ILMN_1698487	0.0088	0.023	0.7039	0.0464	0.026	0.0835
ATP5L	ILMN_2079285	-0.022	0.025	0.3748	0.0607	0.029	0.0429
NDUFAB1	ILMN_2179018	0.0466	0.022	0.0349	0.0570	0.025	0.0269
ATP5H	ILMN_1666372	0.0342	0.016	0.0339	0.0003	0.017	0.9850
NDUFV2	ILMN_2086417	0.0460	0.020	0.0225	0.0457	0.023	0.051
* Effect of the minor rs192804963-A allele on gene expression.
